# Supplementary material for: Cancer screening simulation models: a state of the art review
Source: BMC Med Inform Decis Mak. 2021 Dec 20;21:359. doi: 10.1186/s12911-021-01713-5 (PMC8690438; doi:10.1186/s12911-021-01713-5)
Supplement: Supplementary file 3 — Additional file 3. Classifier training data. [file 12911_2021_1713_MOESM3_ESM.csv]

mark;title;abstract;journal;authors;pubmed_keywords;;;;;;;;;;;;;;
0;Women at a dangerous intersection: diagnosis and treatment of depression and related disorders in patients with breast cancer.;Abstract Breast cancer is a relatively common diagnosis for American women and depressive symptoms occur in many women with breast cancer. Identification of women with breast cancer and concomitant depressive symptoms and mood disorders requires particular attention by …	and may be aided by the administration of a variety of diagnostic and/or screening tools. Insomnia is also a significant problem for women with breast cancer at various stages of diagnosis and treatment	including after remission. Although many studies on the treatment of depression in women with breast cancer have been done	and the data do point to the efficacy of several antidepressants in this population	there are no data to support the widely held hypothesis that treatment of depression in patients with breast cancer may positively affect morbidity and mortality. Breast cancer treatments may give rise to depressive symptoms and this should be considered in the approach to pharmacotherapy. Several psychotherapeutic modalities offer relief of the symptoms and syndromes of depression in breast canc…	and whether therapy can improve a variety of health outcomes and survival for women with breast cancer.;Psychiatr Clin North Am. 2010 Jun.33(2):409-22. doi: 10.1016/j.psc.2010.01.005.;Weinberger T1	Forrester A	Markov D	Chism K	Kunkel EJ.;Review	Adult	Affect/drug effects	Antidepressive Agents/therapeutic use	Antineoplastic Agents	Hormonal/adverse effects	Breast Neoplasms/drug therapy	Breast Neoplasms/psychology*	Depression/diagnosis*	Depression/drug therapy	Depression/etiology	Depression/therapy*	Female	Humans	Middle Aged	Psychotherapy/methods	Sleep Wake Disorders/diagnosis*	Sleep Wake Disorders/drug therapy	Sleep Wake Disorders/etiology	Sleep Wake Disorders/therapy*	Time Factors	Treatment Outcome	Antidepressive Agents	Antineoplastic Agents	Hormonal;;;;;;;;;;;;;;
1;Why worry about awareness in choice problems? Econometric analysis of screening for cervical cancer.;Abstract The decision to undertake a screening test is conditional upon awareness of screening. From an econometric perspective there is a potential selection problem	if no distinction is made between aware and unaware non-screeners. This paper explores this problem through analysis of the determinants of cervical screening in Australia. Cervical cancer is one of the most preventable and curable forms of cancer. Since 1991 there has been a concerted effort in Australia to recommend and encourage women to have Pap smears every two years. The success of this pro…	an econometric model is developed for whether women have ever screened or not. A proportion of women in the sample contend that they have never heard of a Pap test. The analysis characterizes this group of women and accounts for their presence in the modelling. The paper demonstrates failing to model awareness can result in inconsistent parameter estimates even when the degree of censoring in the…	Fiebig DG	Haas M	Viney R.;Research Support	Non-U.S. Gov't	Adolescent	Adult	Aged	Aged	80 and over	Australia	Choice Behavior	Female	Health Care Surveys	Health Knowledge	Attitudes	Practice*	Humans	Mass Screening/economics	Mass Screening/methods	Mass Screening/utilization*	Middle Aged	Models	Econometric*	National Health Programs	Papanicolaou Test*	Patient Acceptance of Health Care*	Uterine Cervical Neoplasms/diagnosis*	Uterine Cervical Neoplasms/economics	Vaginal Smears/economics	Vaginal Smears/utilization*;;;;;;;;;;;;;;
0;Why use Markov simulation models for estimating the effect of cancer screening policies when randomised controlled trials provide better evidence?;Comment	Letter	Breast Neoplasms/diagnosis*	Humans	Markov Chains*	Models	Statistical*;;;Comment	Letter	Breast Neoplasms/diagnosis*	Humans	Markov Chains*	Models	Statistical*;;;;;;;;;;;;;;
0;Why did the breast cancer lymph node status distribution improve in Denmark in the pre-mammography screening period of 1978-1994?;Abstract BACKGROUND: Danish breast cancer patients diagnosed in 1978-1994 experienced a trend over time towards a more favourable distribution of lymph node status at time of diagnosis	which was not due to mammography screening. We investigated how this trend could be explained by patient characteristics at diagnosis: age (biological processes)	calendar period (e.g. environmental changes)	birth cohort (living conditions over a life time)	post-menopausal status (a predictor of less favourable nodal status)	and tumour diameter (a marker of detection time). MATERIAL AND METHODS: The data set consisted of 22 955 patients aged 30-69 years at time of diagnosis with known lymph node status	known tumour diameter	known menopausal status	and clinically detected tumours	available from the Danish Breast Cancer Cooperative Group (DBCG). Age	period	cohort	menopausal status	and tumour diameter were used as predictors in generalised linear models with either node-positive status (at least one of the excised lymph nodes being tumour-positive) or severely node-positive status (at least half of the excised lymph nodes being tumour-positive) as outcomes. Lymph node status was assessed both empirically and estimated using an EM algorithm in order to reduce misclassificati…	explaining most of the trend in node-positive breast cancer and half of the trend in severely node-positive breast cancer	and some unknown factor affecting lymph node status but not necessarily other tumour characteristics.;Acta Oncol. 2010 Apr.49(3):313-21. doi: 10.3109/02841861003602074.;Rostgaard K1	Vaeth M	Rootzén H	Lynge E.;Research Support	Non-U.S. Gov't	Adult	Age Factors	Aged	Breast Neoplasms/epidemiology*	Breast Neoplasms/mortality	Breast Neoplasms/pathology*	Denmark/epidemiology	Female	Humans	Incidence	Linear Models	Lymph Nodes/pathology*	Lymphatic Metastasis	Mammography	Mass Screening*/methods	Menopause	Middle Aged	Odds Ratio	Predictive Value of Tests	Prognosis	Risk Assessment	Risk Factors	Time Factors;;;;;;;;;;;;;;
0;When should active surveillance for prostate cancer stop if no progression is detected?;Abstract BACKGROUND: A significant proportion of screen-detected men with prostate cancer may be overdiagnosed. Active Surveillance (AS) has emerged as a way to mitigate this problem	by delaying treatment of men	who are at low-risk until this becomes necessary. However	it is not known after how much time or biopsy rounds should patients stop AS and transition to conservative management (CM)	if no progression is detected. METHODS: We used a microsimulation model with natural history of prostate cancer based on ERSPC and SEER data. We modeled referral to treatment while in AS	based on Johns Hopkins treatment-free survival data. We projected lifetime costs and effects of AS (and radical treatment	if progression is detected) under different biopsy follow-up schedules compared to CM	where radical treatment only occurs when men would be clinically diagnosed in absence of screening. RESULTS: For men with low-risk disease in younger age groups (55-65)	AS is cost-effective for up to 7 yearly biopsy rounds. For men older than 65	even one biopsy round results in quality adjusted life years (QALYs) lost	though it may result in QALYs gained for men without previous screening. For men with intermediate-risk disease AS is cost-effective even for men in 65-75 age group. CONCLUSIONS: The benefit of AS when compared to CM is strongly dependent on life expectancy and disease risk. Clinicians should take this into account when selecting men to AS	deciding on biopsy frequency and when to stop AS surveillance rounds and transition to CM. � 2017 Wiley Periodicals	Inc.;Prostate. 2017 Jun.77(9):962-969. doi: 10.1002/pros.23352. Epub 2017 Apr 17.;de Carvalho TM1	Heijnsdijk EAM1	de Koning HJ1.;Age Factors	Aged	Biopsy/methods	Biopsy/statistics & numerical data	Clinical Decision-Making	Conservative Treatment*/methods	Conservative Treatment*/statistics & numerical data	Disease Progression	Disease-Free Survival	Humans	Life Expectancy	Male	Middle Aged	Models	Theoretical	Netherlands/epidemiology	Prostatic Neoplasms*/epidemiology	Prostatic Neoplasms*/pathology	Prostatic Neoplasms*/therapy	Risk Assessment/methods*;;;;;;;;;;;;;;
0;What might explain deprivation-specific differences in the excess hazard of breast cancer death amongst screen-detected women? Analysis of patients diagnosed in the West Midlands region of England from 1989 to 2011.;Abstract BACKGROUND: Breast cancer survival is higher in less deprived women	even amongst women whose tumor was screen-detected	but reasons behind this have not been comprehensively investigated. METHODS: The excess hazard of breast cancer death in 20	265 women diagnosed with breast cancer	followed up to 2012	was estimated for screen-detected and non-screen-detected women	comparing more deprived to less deprived women using flexible parametric models. Models were adjusted for individual and tumor factors	treatment received and comorbidity. For screen-detected women	estimates were also corrected for lead-time and overdiagnosis. RESULTS: The excess hazard ratio (EHR) of breast cancer death in the most deprived group	adjusted only for age and year of diagnosis	was twice that of the least deprived among screen-detected women (EHR=2.12	95%CI 1.48-2.76) and 64% higher among non-screen-detected women (EHR=1.64	95%CI 1.41-1.87). Adjustment for stage at diagnosis lowered these estimates by 25%. Further adjustment had little extra impact. In the final models	the excess hazard for the most deprived women was 54% higher (EHR=1.54	95%CI 1.10-1.98) among screen-detected women and 39% higher (EHR=1.39	95%CI 1.20-1.59) among non-screen-detected women. CONCLUSION: A persistent socio-economic gradient in breast cancer-related death exists in this cohort	even for screen-detected women. The impact of differential lifestyles	management and treatment warrant further investigation.;Oncotarget. 2016 Aug 2.7(31):49939-49947. doi: 10.18632/oncotarget.10255.;Morris M1	Woods LM1	Rachet B1.;Aged	Breast Neoplasms/epidemiology*	Breast Neoplasms/mortality*	Cohort Studies	Comorbidity	Early Detection of Cancer	England/epidemiology	Female	Humans	Mass Screening/methods	Medical Overuse	Middle Aged	Proportional Hazards Models	Sensitivity and Specificity	Social Class	Socioeconomic Factors	Survival Analysis	11700/Cancer Research UK/United Kingdom;;;;;;;;;;;;;;
1;What happens when organization of cervical cancer screening is delayed or stopped?;Abstract OBJECTIVES: Many countries rely on opportunistic screening	and data on its effectiveness are asked for. We assessed the impact on cervical cancer incidence and mortality of opportunistic screening compared with organized screening. SETTING: Women aged 30-64 in Denmark	1973-2002. 16 counties with different screening strategies. METHODS: Cumulative incidence and mortality rates for women aged 30-64 by county. Poisson regression of incidence and mortality rates by age	calendar period and county. Interaction between type of county and calendar period measured the difference between counties with screening organized early versus late in time. RESULTS: A statistically significant interaction was found between type of county and calendar period (P=0.0151) for cervical cancer incidence	but not for cervical cancer mortality (P=0.9593). The interaction terms were not statistically significant when a comparison was made between a single county in which an organized programme was interrupted for an 11-year period and other counties. There was	however	a statistically significant increased incidence and mortality rates at the restart of the organized programme. CONCLUSION: Organization of cervical cancer screening accelerated the decline in cervical cancer incidence	compared with the trend in areas relying on opportunistic screening. No impact could be measured of the screening organization on cervical cancer mortality. A decade long stop of an organized screening programme was associated with a temporary increase in cervical cancer incidence and mortality. Coverage remains a key quality indicator in the ongoing modernization of screening technology.;J Med S…	Clausen LB	Guignard R	Poll P.;Research Support	Non-U.S. Gov't	Adult	Age Factors	Female	Humans	Incidence	Mass Screening/methods	Middle Aged	Models	Statistical	Precancerous Conditions	Risk Factors	Risk Management	Time Factors	Uterine Cervical Neoplasms/diagnosis*	Uterine Cervical Neoplasms/pathology*;;;;;;;;;;;;;;
0;Vasectomy and risk of aggressive prostate cancer: a 24-year follow-up study.;Abstract PURPOSE: Conflicting reports remain regarding the association between vasectomy	a common form of male contraception in the United States	and prostate cancer risk. We examined prospectively this association with extended follow-up and an emphasis on advanced and lethal disease. PATIENTS AND METHODS: Among 49	405 U.S. men in the Health Professionals Follow-Up Study	age 40 to 75 years at baseline in 1986	6	023 patients with prostate cancer were diagnosed during the follow-up to 2010	including 811 lethal cases. In total	12	321 men (25%) had vasectomies. We used Cox proportional hazards models to estimate the relative risk (RR) and 95% CIs of total	advanced	high-grade	and lethal disease	with adjustment for a variety of possible confounders. RESULTS: Vasectomy was associated with a small increased risk of prostate cancer overall (RR	1.10. 95% CI	1.04 to 1.17). Risk was elevated for high-grade (Gleason score 8 to 10. RR	1.22. 95% CI	1.03 to 1.45) and lethal disease (death or distant metastasis. RR	1.19. 95% CI	1.00 to 1.43). Among a subcohort of men receiving regular prostate-specific antigen screening	the association with lethal cancer was stronger (RR	1.56. 95% CI	1.03 to 2.36). Vasectomy was not associated with the risk of low-grade or localized disease. Additional analyses suggested that the associations were not driven by differences in sex hormone levels	sexually transmitted infections	or cancer treatment. CONCLUSION: Our data support the hypothesis that vasectomy is associated with a modest increased incidence of lethal prostate cancer. The results do not appear to be due to detection bias	and confounding by infections or cancer treatment is unlikely.;J Clin Oncol. 2014 Sep 20.32(27):3033-8.;Siddiqui MM	Wilson KM	Epstein MM	Rider JR	Martin NE	Stampfer MJ	Giovannucci EL	Mucci LA.;Research Support	N.I.H.	Extramural	Adult	Aged	Follow-Up Studies	Humans	Incidence	Male	Middle Aged	Proportional Hazards Models	Prospective Studies	Prostatic Neoplasms/epidemiology*	Prostatic Neoplasms/mortality	Prostatic Neoplasms/pathology*	Risk Assessment	Risk Factors	United States/epidemiology
0;Variations in survival for invasive cervical cancer among European women	1978-89. EUROCARE Working Group.;Abstract OBJECTIVES: To analyze cervical cancer survival trends in 10 European countries using models that estimate the proportion of cured patients (having the same life expectancy as the general population) and the survival of fatal cases (who die from cervical cancer). METHODS: We considered 40	906 cases diagnosed over 12 years (1978-89) collected from cancer registries participating in EUROCARE. RESULTS: From 1978 to 1989	5-year relative survival in Europe improved (60%-->63%). The proportion of cured patients increased slightly but significantly (53%-->55%	p = 0.05). For countries with poorer survival at the end of the 1970s the proportion of cured patients increased faster than average	particularly evident in England (49%-->56%) and Scotland (44%-->53%). By contrast	in Finland	Sweden and Germany with organized screening	5-year survival and cure rate did not improve	but incidence declined to very low levels. CONCLUSIONS: Cervical screening can explain the trends in cervical cancer survival: this identifies premalignant lesions	reduces incidence and selectively prevents less aggressive cancers. The decreased proportion of the latter means that survival does not improve in countries with low incidence of cervical cancer. The increased proportion of cured patients with time shows that survival improvement was not due simply to earlier diagnosis with no patient advantage.;Cancer Causes Control. 1999 Dec.10(6):575-81.;Gatta…	Capocaccia R	Hakulinen T	Sant M	Verdecchia A	De Angelis G	Micheli A	Berrino F.;Multicenter Study	Research Support	Non-U.S. Gov't	Adolescent	Adult	Age Distribution	Aged	Aged	80 and over	Europe/epidemiology	Female	Humans	Linear Models	Middle Aged	Neoplasm Invasiveness	Registries	Risk Factors	Survival Analysis	Uterine Cervical Neoplasms/mortality*	Uterine Cervical Neoplasms/pathology	Vaginal Smears;;;;;;;;;;;;;;
1;Variance estimation and confidence intervals for the standardized mortality ratio with application to the assessment of a cancer screening program.;Abstract The effect of a cancer screening program can be measured through the standardized mortality ratio (SMR) statistic. The numerator of the SMR is the observed number of deaths from the screened disease among participants in the screening progr…	whereas the denominator of the SMR is an estimate of the expected number of deaths in these participants under the assumption that the screening program has no effect. In this article	we propose a variance estimator for the denominator of the SMR when this expected number of deaths is estimated with Sasieni's method. We give both a general formula for this variance as well as formulas for specific disease incidence and survival estimators. We show how this new variance estimator can be used to build confidence intervals for the SMR. We investigate the coverage properties of va…	Duchesne T	Brisson J	Vandal N.;Research Support	Non-U.S. Gov't	Aged	Analysis of Variance*	Breast Neoplasms/diagnosis	Breast Neoplasms/mortality	Computer Simulation/statistics & numerical data	Confidence Intervals*	Data Interpretation	Statistical*	Early Detection of Cancer/statistics & numerical data*	Female	Humans	Incidence	Middle Aged	Quebec/epidemiology	Regression Analysis	Survival Analysis*;;;;;;;;;;;;;;
1;Value Of Waiving Coinsurance For Colorectal Cancer Screening In Medicare Beneficiaries.;Abstract Financial barriers to colorectal cancer screening persist despite the Affordable Care Act (ACA). Medicare beneficiaries may face 20 percent coinsurance for a screening colonoscopy when the procedure includes the removal of polyps or follows a positive fecal screening test. Using an established micro…	we estimated that waiving this coinsurance would result in 1.7 fewer colorectal cancer deaths (a decrease of 13 percent) and $17	000 higher colorectal cancer-related costs (an increase of 0.6 percent) for the Centers for Medicare and Medicaid Services per 1	000 sixty-five-year-olds	assuming a 10-percentage-point increase in the rates of first colonoscopy screening	follow-up	and surveillance. If the rates did not change	waiving coinsurance would increase total costs by $51	000 (1.9 percent) per 1	000 sixty-five-year-olds. Estimated screening benefits were comparable when fecal testing was assumed to be the primary screening method. Moreover	waiving coinsurance would be cost-effective if the screening rate increased by 0.6 percentage points	assuming a willingness-to-pay threshold of $50	000 per quality-adjusted life-year gained. Thus	the waiver is likely to have a favorable balance of health and cost impact.;Health Aff (Millwood). 2017 Dec.36(12):2151-2159. doi: 10.1377/hlthaff.2017.0228.;Peterse EFP1	Meester RGS2	Gini A3	Doubeni CA4	Anderson DS5	Berger FG6	Zauber AG7	Lansdorp-Vogelaar I8.;Research Support	N.I.H.	Extramural	Aged	Colonoscopy/economics	Colonoscopy/statistics & numerical data	Colorectal Neoplasms/diagnosis*	Cost-Benefit Analysis/economics	Cost-Benefit Analysis/methods	Deductibles and Coinsurance/economics	Deductibles and Coinsurance/statistics & numerical data*	Early Detection of Cancer/economics*	Female	Humans	Male	Mass Screening/economics*	Medicare/economics*	Medicare/statistics & numerical data	Medicare/trends	Occult Blood	United States	P30 CA008748/CA/NCI NIH HHS/United States	U01 CA199335/CA/NCI NIH HHS/United States;;;;;;;;;;;;;;
0;Validity and coverage of estimates of relative accuracy.;Abstract PURPOSE: Studies comparing test accuracy often restrict the confirmation procedure to subjects classified as positive by either test. Relative sensitivity (RSN) and relative false-positive rate (RFP) are two estimable comparative measures of accuracy. This article evaluates the influence of sample size	disease prevalence	and test accuracy on the validity of point estimates of RSN and RFP	and on the coverage of their confidence intervals (CI). METHODS: For each combination of sample size	disease prevalence	test accuracy	and interdependence between tests 1	000 samples were generated using computer simulations. The percent bias in the RSN and RFP estimates was measured by comparing the means of the 1	000 values computed in each simulation (log-transformed) with their theoretical values. Coverage of the estimated CI was measured by computing the proportion that actually included the theoretical values. Application of these methods was illustrated with data from a study comparing mammography and physical examination in screening for breast cancer. RESULTS: RSN estimates were valid if the true n…	and RFP estimates were valid if the number of nondiseased subjects exceeded 200. When the numbers of diseased and nondiseased subjects exceeded 150 each	the 95% CI of RSN and RFP provided adequate coverage of the parameters (95 +/- 2%). CONCLUSION: Sample size is the most important variable for the validity and coverage of RSN and RFP estimates. For small samples	validity and coverage of RSN and RFP also depend on the accuracy of each test and on the degree of interdependence between the tests.;Ann Epidemiol. 2000 May.10(4):251-60.;Cheng H1	Macaluso M	Hardin JM.;Adult	Breast Neoplasms/epidemiology	Confidence Intervals	Epidemiologic Methods*	False Positive Reactions	Female	Humans	Mass Screening	Middle Aged	Models	Statistical*	Predictive Value of Tests	Reproducibility of Results	Sensitivity and Specificity;;;;;;;;;;;;;;
0;Utilization of papanicolaou smears by South Asian women living in the United States.;Abstract OBJECTIVES: Papanicolaou (Pap) smears are an underutilized screening modality among racial and ethnic minorities. However	no data exist on Pap smear utilization among South Asians	a rapidly growing population in the United States	whose country of origin includes India	Pakistan	Bangladesh	and Sri Lanka. We determined rates and identified variables associated with Pap smear receipt by South Asians. DESIGN: A self-administered survey instrument was mailed to a random sample of South Asians nationwide over a 3-month time period. South Asian households were identified by surnames that were used to search white pages in telephone directories	Department of Motor Vehicle records	and voter registries. Questions regarding Pap smear receipt were taken from the 1999 National Health Interview Survey. Sociodemographic information and measures of acculturation were obtained. PARTICIPANTS: A nationwide nonprobability sample of South Asian women. INTERVENTION: Cross-sectional observational study. MEASUREMENTS AND MAIN RESULTS: The overall response rate was 42%. In this sample	South Asians belonged to a high socioeconomic strata (SES)	with 45% having a household income of >$80	000 and 42% having a master's degree. Three quarters of the respondents (73%) reported having a Pap smear in the last 3 years. In multivariate logistic regression analysis	South Asian women had greater odds of having had a Pap smear if they were married (P <.001)	more educated (P =.004)	had a usual source of care (P =.002)	and were more acculturated (P =.004). CONCLUSIONS: Despite the high SES of South Asian women	their rates of Pap smear receipt were lower than national recommendations. Marital status	socioeconomic status	and acculturation are all associated with Pap smear receipt. South Asian communities should be targeted for outreach to promote Pap smear utilization.;J Gen Intern Med. 2003 May.18(5):377-84.;Chaudhry S1	Fink A	Gelberg L	Brook R.;Research Support	Non-U.S. Gov't	Research Support	U.S. Gov't	P.H.S.	Adolescent	Adult	Aged	Aged	80 and over	Asia	Western/ethnology	Cross-Sectional Studies	Female	Humans	Male	Mass Screening/utilization	Middle Aged	Models	Statistical	Papanicolaou Test*	United States/epidemiology	Uterine Cervical Neoplasms/diagnosis*	Uterine Cervical Neoplasms/ethnology	Vaginal Smears/statistics & numerical data	Vaginal Smears/utilization*	R01 HS010597/HS/AHRQ HHS/United States	1 R01 HS10597-01A2/HS/AHRQ HHS/United States;;;;;;;;;;;;;;
0;Using the interactive systems framework to support a quality improvement approach to dissemination of evidence-based strategies to promote early detection of breast cancer: planning a comprehensive dynamic trial.;Abstract Dissemination efforts must optimize interventions for new settings and populations. As such	dissemination research should incorporate principles of quality improvement. Comprehensive Dynamic Trial (CDT) designs examine how information gained during dissemination may be used to modify interventions and improve performance. Although CDT may offer distinct advantages over static designs	organizing the many necessary roles and activities is a significant challenge. In this article	we discuss use of the Interactive Systems Framework for Dissemination and Implementation to systematically implement a CDT. Specifically	we describe Bronx ACCESS a program designed to disseminate evidence-based strategies to promote adherence to mammography guidelines. In Bronx ACCESS	the Intervention Delivery System will elicit information needed to adapt strategies to specific settings and circumstances. The Intervention Synthesis and Translation System will use this information to test changes to strategies through embedded experiments. The Intervention Support System will build local capacities found to be necessary for intervention institutionalization. Simulation modelin…	this project is intended to advance understanding of research paradigms necessary to study dissemination.;Am J Community Psychol. 2012 Dec.50(3-4):497-517. doi: 10.1007/s10464-012-9518-6.;;;;;;;;;;;;;;;;
1;Using Simulation to Model and Validate Invasive Breast Cancer Progression in Women in the Study and Control Groups of the Canadian National Breast Screening Studies I and II.;Abstract BACKGROUND: Modeling breast cancer progression and the effect of various risk is helpful in deciding when a woman should start and end screening	and how often the screening should be undertaken. METHODS: We modeled the natural progression of breast cancer using a hidden Markov process	and incorporated the effects of covariates. Patients are women aged 50-59 (older) and 40-49 (younger) years from the Canadian National Breast Screening Studies. We included prevalent cancers	estimated the screening sensitivities and rates of over-diagnosis	and validated the models using simulation. RESULTS: We found that older women have a higher rate of transition from a healthy to preclinical state and other causes of death but a lower rate of transition from preclinical to clinical state. Reciprocally	younger women have a lower rate of transition from a healthy to preclinical state and other causes of death but a higher rate of transition from a preclinical to clinical state. Different risk factors were significant for the age groups. The mean sojourn times for older and younger women were 2.53 and 2.96 years	respectively. In the study group	the sensitivities of the initial physical examination and mammography for older and younger women were 0.87 and 0.81	respectively	and the sensitivity of the subsequent screens were 0.78 and 0.53	respectively. In the control groups	the sensitivities of the initial physical examination for older and younger women were 0.769 and 0.671	respectively	and the sensitivity of the subsequent physical examinations for the control group aged 50-59 years was 0.37. The upper-bounds for over-diagnosis in older and younger women were 25% and 27%	respectively. CONCLUSIONS: The present work offers a basis for the better modeling of cancer incidence for a population with the inclusion of prevalent cancers.;Med Decis Making. 2017 Feb.37(2):212-223. doi: 10.1177/0272989X16660711. Epub 2016 Jul 28.;Taghipour S1	Caudrelier LN2	Miller AB3	Harvey B3.;Research Support	Non-U.S. Gov't	Adult	Age Factors	Breast Neoplasms/diagnosis	Breast Neoplasms/epidemiology	Breast Neoplasms/pathology*	Canada/epidemiology	Disease Progression*	Female	Humans	Incidence	Mammography/statistics & numerical data	Markov Chains*	Middle Aged	Physical Examination/statistics & numerical data	Reproducibility of Results	Risk Factors	Sensitivity and Specificity	Time Factors	CIHR/Canada;;;;;;;;;;;;;;
0;Using Natural Language Processing to Extract Abnormal Results From Cancer Screening Reports.;Abstract OBJECTIVES: Numerous studies show that follow-up of abnormal cancer screening results	such as mammography and Papanicolaou (Pap) smears	is frequently not performed in a timely manner. A contributing factor is that abnormal results may go unrecognized because they are buried in free-text documents in electronic medical records (EMRs)	and	as a result	patients are lost to follow-up. By identifying abnormal results from free-text reports in EMRs and generating alerts to clinicians	natural language processing (NLP) technology has the potential for improving patient care. The goal of the current study was to evaluate the performance of NLP software for extracting abnormal results from free-text mammography and Pap smear reports stored in an EMR. METHODS: A sample of 421 and 500 free-text mammography and Pap reports	respectively	were manually reviewed by a physician	and the results were categorized for each report. We tested the performance of NLP to extract results from the reports. The 2 assessments (criterion standard versus NLP) were compared to determine the precision	recall	and accuracy of NLP. RESULTS: When NLP was compared with manual review for mammography reports	the results were as follows: precision	98% (96%-99%). recall	100% (98%-100%). and accuracy	98% (96%-99%). For Pap smear reports	the precision	recall	and accuracy of NLP were all 100%. CONCLUSIONS: Our study developed NLP models that accurately extract abnormal results from mammography and Pap smear reports. Plans include using NLP technology to generate real-time alerts and reminders for providers to facilitate timely follow-up of abnormal results.;J Patient Saf. 2017 Sep.13(3):138-143. doi: 10.1097/PTS.0000000000000127.;Moore CR1	Farrag A	Ashkin E.;Research Support	N.I.H.	Extramural	Adult	Early Detection of Cancer/methods*	Female	Humans	Mass Screening	Middle Aged	Natural Language Processing*	Neoplasms/diagnosis*	Young Adult	UL1 TR001111/TR/NCATS NIH HHS/United States;;;;;;;;;;;;;;
0;Using lifetime risk estimates to recommend magnetic resonance imaging screening for breast cancer survivors.;Research Support	N.I.H.	Extramural	Research Support	Non-U.S. Gov't	Breast Neoplasms/diagnosis*	Breast Neoplasms/mortality	Breast Neoplasms/therapy	Female	Guideline Adherence	Humans	Magnetic Resonance Imaging*	Mass Screening/methods*	Models	Statistical	Neoplasm Recurrence	Local/diagnosis*	Neoplasm Recurrence	Local/mortality	Neoplasm Recurrence	Local/therapy	Neoplasm Staging	Practice Guidelines as Topic	Predictive Value of Tests	Risk Assessment	Risk Factors	Survivors/statistics & numerical data*	Time Factors	Treatment Outcome	1K07 CA118629/CA/NCI NIH HHS/United States;;;Research Support	N.I.H.	Extramural	Research Support	Non-U.S. Gov't	Breast Neoplasms/diagnosis*	Breast Neoplasms/mortality	Breast Neoplasms/therapy	Female	Guideline Adherence	Humans	Magnetic Resonance Imaging*	Mass Screening/methods*	Models	Statistical	Neoplasm Recurrence	Local/diagnosis*	Neoplasm Recurrence	Local/mortality	Neoplasm Recurrence	Local/therapy
0;Using a genetic-fuzzy algorithm as a computer aided diagnosis tool on Saudi Arabian breast cancer database.;Abstract The computer-aided diagnosis has become one of the major research topics in medical diagnostics. In this research paper	we focus on designing an automated computer diagnosis by combining two major methodologies	namely the fuzzy base systems and the evolutionary genetic algorithms and applying them to the Saudi Arabian breast cancer diagnosis database	to be employed for assisting physicians in the early detection of breast cancers	and hence obtaining an early-computerized diagnosis complementary to that by physicians. Our hybrid algorithm	the genetic-fuzzy algorithm	has produced optimized diagnosis systems that attain high classification performance	in fact	our best three rule system obtained a 97% accuracy	with simple and well interpretive rules	and with a good degree of confidence of 91%.;Math Biosci. 2017 Apr.286:39-48. doi: 10.1016/j.mbs.2017.02.002. Epub 2017 Feb 6.;Alharbi A1	Tchier F2.;Research Support	Non-U.S. Gov't	Algorithms*	Breast Neoplasms/diagnosis*	Databases	Factual	Diagnosis	Computer-Assisted*	Fuzzy Logic*	Humans	Models	Genetic*	Saudi Arabia;;;;;;;;;;;;;;
1;Use of risk projection models to estimate mortality and incidence from radiation-induced breast cancer in screening programs.;Abstract The authors report on a method to calculate radiological risks	applicable to breast screening programs and other controlled medical exposures to ionizing radiation. In particular	it has been applied to make a risk assessment in the Valencian Breast Cancer Early Detection Program (VBCEDP) in Spain. This method is based on a parametric approach	through Markov processes	of hazard functions for radio-induced breast cancer incidence and mortality	with mean glandular breast dose	attained age and age-at-exposure as covariates. Excess relative risk functions of breast cancer mortality have been obtained from two different case-control studies exposed to ionizing radiation	with different follow-up time: the Canadian Fluoroscopy Cohort Study (1950--1987) and the Life Span Study (1950--1985 and 1950--1990)	whereas relative risk functions for incidence have been obtained from the Life Span Study (1958--1993)	the Massachusetts tuberculosis cohorts (1926--1985 and 1970--1985)	the New York post-partum mastitis patients (1930--1981) and the Swedish benign breast disease cohort (1958--1987). Relative risks from these cohorts have been transported to the target population undergoing screening in the Valencian Community	a region in Spain with about four and a half million inhabitants. The SCREENRISK software has been developed to estimate radiological detriments in breast screening. Some hypotheses corresponding to different screening conditions have been considered in order to estimate the total risk associated with a woman who takes part in all screening rounds. In the case of the VBCEDP	the total radio-induced risk probability for fatal breast cancer is in a range between [5 x 10(-6)	6 x 10(-4)] versus the natural rate of dying from breast cancer in the Valencian Community which is 9.2 x 10(-3). The results show that these indicators could be included in quality control tests and could be adequate for making comparisons between several screening programs.;Phys Med Biol. 2005 Feb 7.50(3):505-20.;Ramos M1	Ferrer S	Villaescusa JI	Verdú G	Salas MD	Cuevas MD.;Research Support	Non-U.S. Gov't	Adult	Age Factors	Age of Onset	Breast Neoplasms/diagnosis*	Breast Neoplasms/etiology	Breast Neoplasms/mortality*	Case-Control Studies	Cohort Studies	Female	Humans	Incidence	Mammography	Markov Chains	Mass Screening	Models	Statistical	Models	Theoretical	Neoplasms	Radiation-Induced/diagnosis*	Neoplasms	Radiation-Induced/mortality*	Proportional Hazards Models	Risk	Spain;;;;;;;;;;;;;;
0;Use of Medicare claims data to measure county-level variation in breast carcinoma incidence and mammography rates.;Abstract BACKGROUND: National-level population-based data about breast carcinoma incidence and its association with screening mammography are currently not available. METHODS: Inpatient	hospital outpatient and physician/supplier Medicare claims were used to identify incident cases of breast carcinoma in women > or = 65 years from 1996 to 1997 and calculate county-level incidence rates. The 1994-1995 claims data were used to determine county-level rates of mammography	and determine the correlation with incidence. RESULTS: The median 2-year incidence rate for women > or = 65 was 979/100	000	and substantial variation in incidence between counties was observed. (i.e. 25th percentile 789/100	000	75th percentile 1186/100	000). Two-year county-level mammography rates also varied among counties (i.e. 25th percentile 30.5%	75th percentile 40.9%) and were higher in white women than in black women (median 36.8 and 26.3%	respectively). Counties with higher rates of mammography also had higher age-adjusted incidence rates. CONCLUSIONS: Medicare claims may provide an alternative source of population-based data	particularly for areas in which registry data are not readily available	or are of limited scope. The data highlight the geographic variation in incidence and screening rates that may be useful for targeted interventions	and also suggest that mammography remains in a growth phase.;Cancer Detect Prev. 2002.26(3):197-202.;Cooper GS1	Yuan Z	Jethva RN	Rimm AA.;Research Support	Non-U.S. Gov't	Aged	Breast Neoplasms/epidemiology*	Carcinoma/epidemiology*	Female	Geography	Humans	Incidence	Linear Models	Local Government	Mammography/statistics & numerical data*	Medicare/statistics & numerical data*	United States/epidemiology;;;;;;;;;;;;;;
1;Use of lung cancer risk models in planning research and service programs in CT screening for lung cancer.;Abstract Computed tomography screening for lung cancer is now being tested in a number of international trials. The long-term success of the approach in the future National Screening Programme is dependent upon identifying populations at sufficient risk of lung cancer that the benefit-harm …	and demonstrate	using the Liverpool Lung Project risk prediction model as a case study	the potential for use of a risk prediction model in the design of a randomized trial of lung cancer screening and in the planning of a service screening program.;Expert Rev Anticancer Ther. 2009 Oct.9(10):1467-72. doi: 10.1586/era.09.87.;Duffy SW1	Raji OY	Agbaje OF	Allgood PC	Cassidy A	Field JK.;Research Support	Non-U.S. Gov't	Review	Humans	Lung Neoplasms/diagnosis*	Lung Neoplasms/etiology	Mass Screening/methods	Models	Statistical*	Program Development/methods	Risk	Risk Factors	Tomography	X-Ray Computed/methods*	G9900432/Medical Research Council/United Kingdom;;;;;;;;;;;;;;
0;Use of forecasted assessment of quality of life to validate time-trade-off utilities and a prostate cancer screening decision-analytic model.;Abstract PURPOSE: To determine whether the forecasted assessment of how someone would feel in a future health state can be predictive of utilities (e.g. as elicited by the time-trade-off method) and also predictive of optimal decisions as determined by a …	that is	an informal	non-quantitative	descriptive evaluation	of impotence and incontinence from these men. We used multivariate regression analysis to explore the relationship between forecasted assessment and reluctance to trade length for improved quality of life	that is	the unwillingness to trade length of life for improved quality of life in the time-trade-off utility assessment and the relationship between the forecasted assessments and the optimal decision of whether to undergo screening for prostate cancer as determined from a previously published decision-analytic model. RESULTS: Importance of sexual function was strongly related to impotence utilities (P <…	significant predictors for the utility of severe incontinence were family income	family history of prostate cancer	work status and attitude towards needing to wear an incontinence pad. However	no variables were statistically significant predictors for the utility of complete impotence. The importance of sexual functioning was a significant predictor of the optimal decision. CONCLUSION: Anticipated difficulty adjusting to adverse health effects were highly related to preferences and could be used as a proxy measure of utility. Similarly	the importance of sexual functioning	a future preference	was highly related to the optimal decision	which validates our previously published decision-analytic model. � 2013 John Wiley & Sons Ltd.;Health Expect. 2015 Oct.18(5):1610-20. doi: 10.1111/hex.12150. Epub 2013 Oct 23.;Cantor SB1	Deshmukh AA1	Krahn MD2	Volk RJ3.;Research Support	U.S. Gov't	P.H.S.	Aged	Decision Making*	Early Detection of Cancer*	Erectile Dysfunction	Forecasting*	Humans	Male	Middle Aged	Models	Statistical	Multivariate Analysis	Postoperative Complications	Prognosis	Prostatic Neoplasms/therapy*	Quality of Life*	Regression Analysis	Urinary Incontinence	D32-PE10158/PE/BHP HRSA HHS/United States	R01-HS08992-01/HS/AHRQ HHS/United States;;;;;;;;;;;;;;
0;Use of artificial neural networks in modeling associations of discriminant factors: towards an intelligent selective breast cancer screening.;Abstract In order to improve the costs/benefits ratio of breast cancer (BC) screenings	the author evaluated the performance of a back-propagation artificial neural network (ANN) to predict an outcome (cancer/not cancer) to be used as classificator. Networks were trained on data from familial history of cancer	and sociodemographic	gynecoobstetric and dietary variables. The ANN achieved up to 94.04% of positive predictive value and 97.60% of negative predictive value. Results could operate as guidelines for preselecting women who would be considered as a BC high-risk subpopulation. The procedure--not only based on age factor	but on a multifactorial basis--appears to be a promising method of achieving a more efficient detection of preclinical	asymptomatic BC cases.;Artif Intell Med. 1999 Jul.16(3):299-309.;Ronco AL1.;Breast Neoplasms/diagnosis*	Female	Humans	Mass Screening/methods	Neural Networks (Computer)*;;;;;;;;;;;;;;
1;Use of a mathematical model to evaluate breast cancer screening policy.;Abstract A model of breast cancer screening was developed	in which the processes of tumour origination and growth	detection of tumours at screening	presentation of women with cancers to their GP	and of survival after diagnosis were modelled parametrically. The model was fitted to data from the North-West of the UK	for 413 women who screened positive	and for 761 women who developed interval cancers. Model validation comprised verification that the final model fitted the data adequately	together with the comparison of model predictions with findings by other workers. The mathematical model was used to assess different screening policies	and to ask what if questions. Taking the cost of breast cancer to be the sum of the cost of screening and the cost of PYLL (person years of life lost due to cancer)	the optimal screening policy was calculated. The costs of the current policy and of other possible screening policies were found	together with their effects on life lost and on mortality. The tentative conclusion was that if monies can be found to extend the screening programme	for example to carry out one more screen per woman	most benefit would be obtained by reducing the start age of screening by 3 years.;Health Care Manag Sci. 1998 Oct.1(2):103-13.;Baker RD1.;Aged	Breast Neoplasms/diagnosis*	Evaluation Studies as Topic	Female	Health Policy*	Humans	Mass Screening/standards*	Middle Aged	Models	Statistical	Program Evaluation	United Kingdom;;;;;;;;;;;;;;
0;Urban Rural Differences in Breast Cancer in New Zealand.;Abstract Many rural communities have poor access to health services due to a combination of distance from specialist services and a relative shortage of general practitioners. Our aims were to compare the characteristics of urban and rural women with breast cancer in New Zealand	to assess breast cancer-specific and all-cause survival using the Kaplan-Meier method and Cox proportional hazards model	and to assess whether the impact of rurality is different for Māori and New Zealand (NZ) European women. We found that rural women tended to be older and were more likely to be Māori. Overall there were no differences between urban and rural women with regards their survival. Rural Māori tended to be older	more likely to be diagnosed with metastatic disease and less likely to be screen detected than urban Māori. Rural Māori women had inferior breast cancer-specific survival and all-cause survival at 10 years at 72.1% and 55.8% compared to 77.9% and 64.9% for urban Māori. The study shows that rather than being concerned that more needs to be done for rural women in general it is rural Māori women wh…	Lao C2	Elwood M3	Brown C4	Sarfati D5	Campbell I6.;Research Support	Non-U.S. Gov't	Adult	Aged	Aged	80 and over	Breast Neoplasms/epidemiology*	Female	Humans	Kaplan-Meier Estimate	Middle Aged	New Zealand/epidemiology	Population Groups/statistics & numerical data*	Proportional Hazards Models	Rural Population/statistics & numerical data*	Urban Population/statistics & numerical data*;;;;;;;;;;;;;;
0;Update of the Swedish Two-County Trial of breast cancer screening: histologic grade-specific and age-specific results.;Abstract The benefit of mammographic screening in reducing mortality from breast cancer is well established. Questions remain with respect to the magnitude of the long-term benefit of modern mammography screening	age specific benefits and the timing of these	and histology specific effects. METHODS: The Swedish Two-County Trial was set up in 1977	with 77	080 women aged 40-74 randomised to invitation to mammographic screening for breast cancer (active study population	ASP) and 55	985 women randomised to no invitation (passive study population	PSP). There is now follow-up for mortality to 31 December 1996	approximately 18 years average follow-up. We investigated the effect of invitation of screening on breast cancer mortality and incidence of advanced tumours by age group (40-49 and 50-74) and histologic type. In addition we estimated progression rates by histologic grade using markov chain models. RESULTS: A significant 29% reduction in breast cancer mortality was observed in association with inv…	95% confidence interval 0.60-0.83)	maintaining the effect observed at previous stages of follow-up. Age-specific analyses show a smaller and later mortality benefit in women aged 40-49. This is related to the fact that there is a considerable benefit from early detection in terms of mortality from aggressive	poorly differentiated cancers in women aged 50-74	whereas the major effect in women aged 40-49 is on the less aggressive tumours of good or intermediate differentiation. Among women aged 50-74	the incidence of grade III tumours in the ASP is significantly lower than in the PSP	but this is not the case for women aged 40-49. This is related to the greater prevalence and rapidity of progression with respect to histologic grade	as evidenced by the results of markov chain models and the proportions of grade III tumours by time since last screen. CONCLUSIONS: The substantial and significant mortality benefit of invitation to mammographic screening in women aged 40-74 is maintained at 18 years of follow-up. To achieve a substantial mortality benefit at an early stage in the screening program in women aged under 50 years	an interscreening interval of 12-18 months would be required.;Swiss Surg. 1999.5(5):199-204.;Tabar L1	Vitak B	Chen HH	Prevost TC	Duffy SW.;Adult	Age Factors	Aged	Breast Neoplasms/epidemiology*	Breast Neoplasms/mortality	Breast Neoplasms/pathology	Female	Humans	Mammography	Mass Screening	Middle Aged	Neoplasm Staging	Population Surveillance	Sweden/epidemiology;;;;;;;;;;;;;;
0;Uncertainty modeling for ontology-based mammography annotation with intelligent BI-RADS scoring.;Abstract This paper presents an ontology-based annotation system and BI-RADS (Breast Imaging Reporting and Data System) score reasoning with Semantic Web technologies in mammography. The annotation system is based on the Mammography Annotation Ontology (MAO) where the BI-RADS score reasoning works. …	ontologies are based on crisp logic and they cannot handle uncertainty. Consequently	we propose a Bayesian-based approach to model uncertainty in mammography ontology and make reasoning possible using BI-RADS scores with SQWRL (Semantic Query-enhanced Web Rule Language). First	we give general information about our system and present details of mammography annotation ontology	its main concepts and relationships. Then	we express uncertainty in mammography and present approaches to handle uncertainty issues. System is evaluated with a manually annotated dataset DEMS (Dokuz Eylul University Mammography Set) and DDSM (Digital Database for Screening Mammography). We give the result of experimentations in terms of accuracy	sensitivity	precision and uncertainty level measures.;Comput Biol Med. 2013 May.43(4):301-11. doi: 10.1016/j.compbiomed.2013.01.001. Epub 2013 Feb 14.;Bulu H1	Alpkocak A	Balci P.;Research Support	Non-U.S. Gov't	Algorithms	Bayes Theorem	Breast/pathology*	Breast Neoplasms/diagnosis*	Calcinosis/pathology	Computer Simulation	Diagnosis	Computer-Assisted/methods*	Female	Humans	Mammography/methods*	Models	Statistical	Programming Languages	Uncertainty	User-Computer Interface;;;;;;;;;;;;;;
0;Tumour doubling times and the length bias in breast cancer screening programmes.;Abstract Screening for early detection of breast cancer is considered to be an important element of preventive medicine. In this paper	we use numerical simulations to examine the length bias in regular interval screening programmes	by computing the doubling times of breast cancer tumours detected through regular mammographies compared to self-detection. Our analysis shows that doubling times of tumours detected by a regular screening programme are longer than doubling times in the original whole population and considerably longer than those self-detected. Hence regular interval mammographies may be missing a high proportion…	de Senna V	Harper PR	Shahani AK.;Aged	Breast Neoplasms/diagnosis*	Breast Neoplasms/pathology	Computer Simulation	Disease Progression	Early Detection of Cancer/statistics & numerical data*	Female	Humans	Mammography/statistics & numerical data*	Middle Aged	Time Factors	United Kingdom;;;;;;;;;;;;;;
0;Tumour development	histology and grade of breast cancers: prognosis and progression.;Abstract Using 1	973 breast tumours from women aged 40-69 participating in the Swedish two-county trial of mammographic screening for breast cancer	we examined the effect of histological type on prognosis and sojourn time (the duration of the preclinical screen-detectable phase) by age. The hypothesis of dedifferentiation	according to which a cancer of mixed malignancy grade drifts towards grade 3 as the more poorly differentiated part of the tumour grows faster than the well-differentiated part	was also assessed. Ductal carcinoma in situ	invasive ductal carcinoma of grade 1	mucinous carcinoma and tubular carcinoma were all associated with good survival. Ductal carcinoma of grade 3 was associated with poor survival. Ductal carcinoma of grade 2	lobular and medullary carcinoma were associated with intermediate survival. These patterns were much the same in women aged 40-49 as in women aged 50-69. In women aged 40-49	sojourn time was estimated at about 2 years regardless of histological type. For women aged 50-69	there was a marked association of sojourn time with histological type	the shortest sojourn time being observed for lobular (2 years) and medullary (1.2 years) carcinoma	and the longest for ductal carcinoma grade 1 (7.7 years) and tubular carcinoma (7.1 years). There was strong evidence of a potential to dedifferentiation. A mover-stayer mixture of Markov chain models estimated that	in women aged 40-54	91% of ductal tumours have the potential to dedifferentiate and	in women aged 55-69	38% of ductal tumours have such a potential.;Int J Cancer. 1996 May 16.66(4):413-9.;Tabar L1	Fagerberg G	Chen HH	Duffy SW	Gad A.;Research Support	Non-U.S. Gov't	Adult	Aged	Breast Neoplasms/epidemiology	Breast Neoplasms/pathology*	Carcinoma	Ductal	Breast/epidemiology	Carcinoma	Ductal	Breast/pathology*	Female	Humans	Mammography	Mass Screening	Middle Aged	Prognosis	Survival Analysis	Sweden;;;;;;;;;;;;;;
0;Trichomonas vaginalis and cervical cancer. A prospective study in China.;Abstract The relationship between Trichomonas vaginalis infection and cervical cancer was investigated prospectively in a cohort of 16	797 women aged 25 years or more who were followed from 1974 to 1985 within the framework of a cervical screening program in Jingan	China. Personal interviews were conducted by trained interviewers when the women first entered the screening program. At initial screening	421 (2.51%) women had a positive cytologic diagnosis of T. vaginalis infection. Ninety-nine incident cases of pathologically confirmed squamous cell carcinoma were identified from the cohort	with a total of 140	018 person-years of observation. T. vaginalis infection was found to contribute to the risk of cervical cancer	as determined by crude estimates and after adjustment for potential confounding effects. In a multiple proportional hazards model	the relative risk for cervical cancer was 3.3 (95% confidence interval: 1.5 to 7.4) among women with T. vaginalis infection. Furthermore	in the multivariate analysis	increased risk of cervical cancer was associated with the following factors: number of extramarital sexual partners of both the subjects and their spouses	cigarette smoking	and irregular menstruation. Having a large number of negative Pap smears was associated with lower risk. This study suggests that there might be an association between T. vaginalis infection and the risk of cervical cancer	but only 4 to 5% of cervical cancer in Chinese women may be attributable to T. vaginalis infection.;Ann Epidemiol. 1995 Jul.5(4):325-32.;Zhang ZF1	Graham S	Yu SZ	Marshall J	Zielezny M	Chen YX	Sun M	Tang SL	Liao CS	Xu JL	et al.;Research Support	Non-U.S. Gov't	Research Support	U.S. Gov't	P.H.S.	Adult	Age Distribution	Aged	Animals	Carcinoma	Squamous Cell/epidemiology*	Carcinoma	Squamous Cell/etiology	China/epidemiology	Cohort Studies	Confounding Factors (Epidemiology)	Female	Follow-Up Studies	Humans	Incidence	Middle Aged	Multivariate Analysis	Prevalence	Proportional Hazards Models	Prospective Studies	Risk Factors	Sexual Partners	Trichomonas Vaginitis/complications
1;Tracking community sentinel events: breast cancer mortality and neighborhood risk for advanced-stage tumors in Denver.;Abstract OBJECTIVES: The incidence of related sentinel events--breast cancer mortality and neighborhood-specific morbidity for advanced stage at diagnosis--were calculated for women likely to use a community health center in Denver	Colo. METHODS: For the center's service area	neighborhoods (n = 37) were defined by program use. Mortality rates and proportional hazards regression models were estimated for 4189 breast cancer cases recorded between 1979 and 1990. Neighborhood-specific standard morbidity ratios of advanced-stage tumors were based on age-specific rates applied to the entire community. RESULTS: Service area residents were more likely to present with advanced…	1.5). After adjustment	advanced-stage disease and socioeconomic-demographic status	but not race-ethnicity	contributed significantly to survival. Two neighborhoods (6.5% of the population at risk) with standard morbidity ratios of 2.1 (95% CI = 1.3	3.4) and 1.7 (95% CI = 1.2	2.5) accounted for 42% of the excess cases of advanced-stage tumors between 1986 and 1990. CONCLUSIONS: Neighborhood variation in advanced-stage cancer can serve as the basis for efforts to improve access to breast cancer screening.;Am J Public Health. 1996 May.86(5):717-22.;Andres TL1	Baron AE	Wright RA	Marine WM.;Research Support	U.S. Gov't	P.H.S.	Adult	Breast Neoplasms/epidemiology*	Breast Neoplasms/mortality*	Breast Neoplasms/pathology	Cohort Studies	Colorado/epidemiology	Community Health Centers/statistics & numerical data*	Female	Humans	Incidence	Middle Aged	Proportional Hazards Models	Retrospective Studies	Risk Factors	SEER Program	Socioeconomic Factors	Survival Analysis	Urban Population	5 D33 AH18002-06/AH/BHP HRSA HHS/United States;;;;;;;;;;;;;;
1;To expand coverage	or increase frequency: Quantifying the tradeoffs between equity and efficiency facing cervical cancer screening programs in low-resource settings.;Abstract Cervical cancer is a leading cause of cancer death worldwide	with 85% of the disease burden residing in less developed regions. To inform evidence-based decision-making as cervical cancer screening programs are planned	implemented	and scaled in low- and middle-income countries	we used cost and test performance data from the START-UP demonstration project in Uganda and a microsimulation model of HPV infection and cervical carcinogenesis to quantify the health benefits	distributional equity	cost-effectiveness	and financial impact of either (1) improving access to cervical cancer screening or (2) increasing the number of lifetime screening opportunities for women who already have access. We found that when baseline screening coverage was low (i.e.	30%)	expanding coverage of screening once in a lifetime to 50% can yield comparable reductions in cancer risk to screening two or three times in a lifetime at 30% coverage	lead to greater reductions in health disparities	and cost 150 international dollars (I$) per year of life saved (YLS). At higher baseline screening coverage levels (i.e.	70%)	screening three times in a lifetime yielded greater health benefits than expanding screening once in a lifetime to 90% coverage	and would have a cost-effectiveness ratio (I$590 per YLS) below Uganda's per capita GDP. Given very low baseline coverage at present	we conclude that a policy focus on increasing access for previously unscreened women appears to be more compatible with improving both equity and efficiency than a focus on increasing frequency for a small subset of women.;Int J Cancer. 2017 Mar 15.140(6):1293-1305. doi: 10.1002/ijc.30551.;Campos NG1	Tsu V2	Jeronimo J2	Mvundura M3	Lee K1	4	Kim JJ1.;Adult	Carcinoma	Squamous Cell/diagnosis	Carcinoma	Squamous Cell/economics*	Carcinoma	Squamous Cell/epidemiology	Carcinoma	Squamous Cell/therapy	Carcinoma	Squamous Cell/virology	Computer Simulation*	Cost-Benefit Analysis	DNA	Viral/analysis*	Developing Countries/economics	Early Detection of Cancer/economics*	Early Detection of Cancer/methods	Female	Health Policy*	Healthcare Disparities	Humans	Life Expectancy	Mass Screening/economics*	Mass Screening/methods	Models	Economic*	Monte Carlo Method
1;Tipping the balance of benefits and harms to favor screening mammography starting at age 40 years: a comparative modeling study of risk.;Abstract BACKGROUND: Timing of initiation of screening for breast cancer is controversial in the United States. OBJECTIVE: To determine the threshold relative risk (RR) at which the harm-benefit ratio of screening women aged 40 to 49 years equals that of bienn…	Epidemiology	and End Results program	Breast Cancer Surveillance Consortium	and medical literature. TARGET POPULATION: A contemporary cohort of women eligible for routine screening. TIME HORIZON: Lifetime. PERSPECTIVE: Societal. INTERVENTION: Mammography screening starting at age 40 versus 50 years with different screening methods (film	digital) and screening intervals (annual	biennial). OUTCOME MEASURES: BENEFITS: life-years gained	breast cancer deaths averted. harms: false-positive mammography findings. harm-benefit ratios: false-positive findings/life-years gained	false-positive findings/deaths averted. RESULTS OF BASE-CASE ANALYSIS: Screening average-risk women aged 50 to 74 years biennially yields the same false-positive findings/life-years gained as biennial screening with digital mammography starting at age 40 years for women with a 2-fold increased risk above average (median threshold RR	1.9 [range across models	1.5 to 4.4]). The threshold RRs are higher for annual screening with digital mammography (median	4.3 [range	3.3 to 10]) and when false-positive findings/deaths averted is used as an outcome measure instead of false-positive findings/life-years gained. The harm-benefit ratio for film mammography is more favorable than for digital mammography because film has a lower false-positive rate. RESULTS OF SENSITIVITY ANALYSIS: The threshold RRs changed slightly when a more comprehensive measure of harm was used…	interval	and outcome measure. PRIMARY FUNDING SOURCE: National Cancer Institute.;Ann Intern Med. 2012 May 1.156(9):609-17. doi: 10.7326/0003-4819-156-9-201205010-00002.;van Ravesteyn NT1	Miglioretti DL	Stout NK	Lee SJ	Schechter CB	Buist DS	Huang H	Heijnsdijk EA	Trentham-Dietz A	Alagoz O	Near AM	Kerlikowske K	Nelson HD	Mandelblatt JS	de Koning HJ.;Research Support	N.I.H.	Extramural	Adult	Aged	Breast Neoplasms/diagnosis*	Breast Neoplasms/epidemiology*	Breast Neoplasms/mortality	Early Detection of Cancer	False Positive Reactions	Female	Humans	Mammography*	Mass Screening/methods*	Middle Aged	Models	Statistical	Risk Assessment	Sensitivity and Specificity	Time Factors	United States/epidemiology	U01 CA152958/CA/NCI NIH HHS/United States
0;Time from Screening Mammography to Biopsy and from Biopsy to Breast Cancer Treatment among Black and White	Women Medicare Beneficiaries Not Participating in a Health Maintenance Organization.;Abstract PURPOSE: There is a breast cancer mortality gap adversely affecting Black women in the United States. This study assessed the relationship between number of days between abnormal mammogram	biopsy	and treatment among Medicare (Part B) beneficiaries ages 65 to 74 and 75 to 84 years	accounting for race and comorbidity. METHODS: A cohort of non-Hispanic Black and non-Hispanic White women residing in the continental United States and receiving no services from a health maintenance organization was randomly selected from the Center for Medicare and Medicaid Services denominator file. The cohort was followed from 2005 to 2008 using Center for Medicare and Medicaid Services claim…	476 women (weighted n = 70	731) with a diagnosis of breast cancer. Cox proportional hazard modeling was used to identify predictors of waiting times. FINDINGS: Black women had a mean of 16.7 more days between biopsy and treatment (p < .001) and 15.7 more days from mammogram to treatment (p = .003) than White women. Median duration from abnormal mammogram to treatment exceeded National Quality Measures for Breast Centers me…	age	or number of comorbidities (overall 43 days vs. the National Quality Measures for Breast Centers value of 28 days). CONCLUSIONS: Medical care delays may contribute	in part	to the widening breast cancer mortality gap between Black women and White women. Further study	with additional clinical and social information	is needed to broaden scientific understanding of racial determinants and assess the clinical significance of mammogram to treatment times among Medicare beneficiaries. Copyright © 2016 Jacobs Institute of Women's Health. Published by Elsevier Inc. All rights reserved.;Womens Health Issues. 2016 Nov - Dec.26(6):642-647. doi: 10.1016/j.whi.2016.09.003. Epub 2016 Oct 20.;Selove R1	Kilbourne B2	Fadden MK3	Sanderson M3	Foster M2	Offodile R3	Husaini B2	Mouton C3	Levine RS4.;African Americans*	Aged	Aged	80 and over	Biopsy	Breast Neoplasms/diagnosis*	Breast Neoplasms/mortality	Breast Neoplasms/therapy*	Cohort Studies	Early Detection of Cancer	European Continental Ancestry Group*	Female	Health Services Accessibility	Healthcare Disparities/ethnology*	Humans	Mammography/utilization*	Medicare/statistics & numerical data*	Proportional Hazards Models	Time Factors	United States	P20 MD000516/MD/NIMHD NIH HHS/United States	U54 CA163066/CA/NCI NIH HHS/United States	U54 CA163069/CA/NCI NIH HHS/United States	U54 CA163072/CA/NCI NIH HHS/United States;;;;;;;;;;;;;;
0;Thermogram breast cancer prediction approach based on Neutrosophic sets and fuzzy c-means algorithm.;Abstract The early detection of breast cancer makes many women survive. In this paper	a CAD system classifying breast cancer thermograms to normal and abnormal is proposed. This approach consists of two main phases: automatic segmentation and classification. For the former phase	an improved segmentation approach based on both Neutrosophic sets (NS) and optimized Fast Fuzzy c-mean (F-FCM) algorithm was proposed. Also	post-segmentation process was suggested to segment breast parenchyma (i.e. ROI) from thermogram images. For the classification	different kernel functions of the Support Vector Machine (SVM) were used to classify breast parenchyma into normal or abnormal cases. Using benchmark database	the proposed CAD system was evaluated based on precision	recall	and accuracy as well as a comparison with related work. The experimental results showed that our system would be a very promising step toward automatic diagnosis of breast cancer using thermograms as the accuracy reached 100%.;Conf Proc IEEE Eng Med Biol Soc. 2015 Aug.2015:4254-7. doi: 10.1109/EMBC.2015.7319334.;Gaber T	Ismail G	Anter A	Soliman M	Ali M	Semary N	Hassanien AE	Snasel V.;Algorithms	Breast Neoplasms*	Databases	Factual	Female	Fuzzy Logic	Humans	Support Vector Machine;;;;;;;;;;;;;;
0;Thermal Signal Analysis for Breast Cancer Risk Verification.;Abstract Breast cancer is the second most common cancer in the world. Currently	there are no effective methods to prevent this disease. However	early diagnosis increases chances of remission. Breast thermography is an option to be considered in screening strategies. This paper proposes a new dynamic breast thermography analysis technique in order to identify patients at risk for breast cancer. Thermal signals from patients of the Antonio Pedro University Hospital (HUAP)	available at the Mastology Database for Research with Infrared Image - DMR-IR were used to validate the study. First	each patient's images are registered. Then	the breast region is divided into subregions of 3x3 pixels and the average temperature from each of these regions is observed in all images of the same patient. Features of the thermal signals of such subregions are calculated. Then	the k-means algorithm is applied over feature vectors building two clusters. Silhouette index	Davies-Bouldin index and Calinski-Harabasz index are applied to evaluate the clustering. The test results showed that the methodology presented in this paper is able to identify patients with breast cancer. Classification techniques have been applied on the index values and 90.90% hit rate has been achieved.;Stud Health Technol Inform. 2015.216:746-50.;Silva LF1	Sequeiros GO1	Santos ML2	Fontes CA2	Muchaluat-Saade DC1	Conci A1.;Evaluation Studies	Research Support	Non-U.S. Gov't	Validation Studies	Algorithms*	Breast Neoplasms/diagnosis*	Female	Humans	Image Interpretation	Computer-Assisted/methods*	Infrared Rays	Machine Learning*	Pattern Recognition	Automated/methods*	Reproducibility of Results	Risk Assessment/methods	Sensitivity and Specificity	Thermography/methods*;;;;;;;;;;;;;;
0;The value of improving failures within a cervical cancer screening program: an example from Norway.;Abstract Failures in cervical cancer (CC) screening include nonparticipation	underscreening and loss to follow-up of abnormal results. We estimated the long-term health benefits from and maximum investments in interventions targeted to improving compliance to guidelines while remaining cost-effective. We used a mathematical model empirically calibrated to simulate the natural history of CC in Norway. A baseline scenario reflecting current practice using cytology-based scr…	(ii) screening less frequently than recommended (i.e.	underscreening) and (iii) absence of screening. A secondary analysis included human papillomavirus (HPV)-based screening as the primary test. Model outcomes included reductions in lifetime cancer risk and incremental net monetary benefit (INMB) resulting from improvements with compliance. Compared to the status quo	improving all sources of noncompliance leads to important health gains and produced positive INMBs across a range of developed-country willingness-to-pay (WTP) thresholds. For example	a 2% increase in compliance could reduce lifetime cancer risk by 1-3%	depending on the targeted source of noncompliance and primary screening method. Assuming a WTP threshold of $83	000 per year of life saved and cytology-based screening	interventions that increase follow-up of abnormal results yielded the highest INMB per 2% increase in coverage [$19 ($10-21)]. With HPV-based screening	recruiting nonscreeners resulted in the largest INMB [$23 ($18-32)]. Considerable funds could be allocated toward policies that improve compliance with screening under the current cytology-based program or toward adoption of primary HPV-based screening while remaining cost-effective.;Int J Cancer. 2014 Oct 15.135(8):1931-9. doi: 10.1002/ijc.28838. Epub 2014 Mar 20.;Burger EA1	Kim JJ.;Research Support	N.I.H.	Extramural	Research Support	Non-U.S. Gov't	Cost-Benefit Analysis	Early Detection of Cancer/economics*	False Negative Reactions	Female	Humans	Models	Statistical	Monte Carlo Method	Norway	Papillomavirus Infections/diagnosis*	Papillomavirus Infections/economics	Quality Improvement	Sensitivity and Specificity	Uterine Cervical Neoplasms/diagnosis*	Uterine Cervical Neoplasms/economics	Uterine Cervical Neoplasms/virology	R01 CA160744/CA/NCI NIH HHS/United States	U54 CA164336/CA/NCI NIH HHS/United States	R01CA160744/CA/NCI NIH HHS/United States	U54CA164336/CA/NCI NIH HHS/United States;;;;;;;;;;;;;;
1;The University of Rochester model of breast cancer detection and survival.;Abstract This paper presents a biologically motivated model of breast cancer development and detection allowing for arbitrary screening schedules and the effects of clinical covariates recorded at the time of diagnosis on posttreatment survival. Biologically meaningful parameters of the model are estimated by the method …	the model provides a good description of the U.S. national trends in breast cancer incidence and mortality. The model was validated by predicting some quantitative characteristics obtained from the Surveillance	Epidemiology	and End Results data. In particular	the model provides an excellent prediction of the size-specific age-adjusted incidence of invasive breast cancer as a function of calendar time for 1975-1999. Predictive properties of the model are also illustrated with an application to the dynamics of age-specific incidence and stage-specific age-adjusted incidence over 1975-1999.;J Natl Cancer Inst Monogr. 2006.(36):66-78.;Hanin LG1	Miller A	Zorin AV	Yakovlev AY.;Research Support	N.I.H.	Extramural	Research Support	Non-U.S. Gov't	Age Factors	Breast Neoplasms/diagnosis*	Breast Neoplasms/mortality*	Breast Neoplasms/therapy	Canada/epidemiology	Cohort Studies	Female	Humans	Incidence	Mammography/statistics & numerical data	Mass Screening/statistics & numerical data	Models	Statistical*	Neoplasm Invasiveness	Neoplasm Staging	Predictive Value of Tests	Reproducibility of Results	Sensitivity and Specificity	Survival Rate	N01-PC-67000/PC/NCI NIH HHS/United States	U01 CA88177/CA/NCI NIH HHS/United States;;;;;;;;;;;;;;
0;The Ruhr Center of Competence for Medical Enginnering (Kompetenzzentrum Medizintechnik Ruhr KMR	Bochum).;Abstract The profile and the projects of the Ruhr-Center of Competence for Medical Engineering at the Ruhr-University Bochum (Germany) will be described. Main topic of the KMR is medical ultrasound with emphasis on image based tissue characterization including elastography and multimodality concepts	mainly in combination with other non-ionizing imaging modalities. Project aims are early detection of cancer (skin	prostate)	vessel and perfusion diagnostics (early detection of arteriosclerosis	cardiac arteries	stroke)	and intraoperative navigation using ultrasound.;Biomed Tech (Berl). 2002.47 Suppl 1 Pt 2:886-9.;Ermert H1.;Research Support	Non-U.S. Gov't	Academies and Institutes*	Artificial Intelligence*	Biomedical Engineering*	Diagnosis	Computer-Assisted/instrumentation*	Germany	Humans	Organizational Objectives	Research Support as Topic	Ultrasonography/instrumentation*;;;;;;;;;;;;;;
0;The risk and survival outcome of subsequent primary colorectal cancer after the first primary colorectal cancer: cases from 1973 to 2012.;Abstract BACKGROUND: Among colorectal cancer (CRC) survivors	how the prior tumor location affects the risk of subsequent primary colorectal cancer (SPCRC) and the outcome of those suffering from SPCRC remain unknown. METHODS: CRC cases diagnosed from 1973 to 2012 were screened for SPCRC development using the Surveillance	Epidemiology	and End Results database. The relative risk of SPCRC was estimated using the standardized incidence ratio. Survivals were analyzed using the Kaplan-Meier and Cox regression model. RESULTS: The overall risk of SPCRC increased by 27% in CRC survivors compared to that of the general population. The risk increased in patients with both prior right colon cancer (RCC) and left colon cancer (LCC)	and was concentrated in the first 5 years after the prior diagnosis	and among young patients. Among the 6701 SPCRC patients identified	patients with prior RCC were more likely to be elderly	female	and with more low or undifferentiated disease than those with prior LCC or rectal cancer (ReC). The overall survivals differed by both prior tumor location (P < 0.0001) and age (P < 0.0001)	and the difference by tumor location remained significant when adjusted or stratified by any other potential prognostic factor except age. The cancer specific survivals differed by age (P < 0.0001) rather than by prior tumor location (P = 0.455). CONCLUSIONS: The overall risk of SPCRC increased among patients with both prior RCC and LCC	but not among those with ReC. The different survival outcomes in CRC survivors suffering from SPCRC were largely explained by the patient age but not by the prior tumor location.;BMC Cancer. 2017 Nov 22.17(1):783. doi: 10.1186/s12885-017-3765-8.;Yang J1	Du XL2	Li S1	Wu Y1	Lv M1	Dong D1	Zhang L1	Chen Z1	Wang B1	Wang F1	Shen Y1	Li E1	Yi M3	Yang J4.;Historical Article	Adult	Age Factors	Aged	Aged	80 and over	Colorectal Neoplasms/diagnosis	Colorectal Neoplasms/epidemiology*	Colorectal Neoplasms/history	Colorectal Neoplasms/mortality	Female	History	20th Century	History	21st Century	Humans	Incidence	Kaplan-Meier Estimate	Male	Middle Aged	Proportional Hazards Models	SEER Program;;;;;;;;;;;;;;
0;The Rise in Mortality from Breast Cancer in Young Women: Trend Analysis in Brazil.;Abstract INTRODUCTION: Breast cancer is the most common cause of cancer death among women. OBJECTIVE: The objective of this study was to analyze time trends in overall mortality from breast cancer in Brazil	Brazilian regions and States. METHODS: This is an exploratory study	of the time series of deaths from breast cancer contained in the Mortality Information System (SIM)	of women living in Brazil	Brazilian regions and States	from 1996 to 2013. For the trend analysis	the polynomial regression model was used	and a significant trend was considered when the estimated model obtained a p value <0.05. RESULTS: There was a tendency of increased mortality from breast cancer in Brazilian women (average increase of 0.18 per year. p <0.001)	with regional differences	particularly in the age group 20-49 years (0.07 per year. p <0.001). The age group 50-69 years remained constant but had high average rates (37.14). CONCLUSION: More effective planning is needed to focus on the different scenarios of the Brazilian regions. Screening strategies for the incidence and mortality from breast cancer must also be rethought according to age group in the country.;PLoS One…	Oliveira RR2	Andrade L3	Brischiliari A2	Gravena AA1	Carvalho MD4	Pelloso SM5.;Adult	Aged	Brazil	Breast Neoplasms/epidemiology*	Breast Neoplasms/mortality*	Data Collection	Female	Humans	Incidence	Middle Aged	Models	Statistical	Mortality/trends	Regression Analysis	Young Adult;;;;;;;;;;;;;;
1;The relation of breast cancer staging to screening protocol compliance: a computer simulation study.;Abstract A computer model based on relational database techniques was used to analyze the relationship between staging and population compliance to a breast cancer screening protocol. Stage distribution data permitted estimates of compliance to the protocol. This relationship followed the equati…	simulation suggested that mortality would decrease.;Comput Biol Med. 2005 Feb.35(2):91-101.;Castro F1	Carter KJ	Kessler E	Erickson BA	Kseibi SA.;Research Support	Non-U.S. Gov't	Adult	Breast Neoplasms/pathology*	Clinical Protocols	Computer Simulation*	Female	Humans	Mammography	Mass Screening/standards	Middle Aged	Models	Theoretical*	Neoplasm Staging/methods*	Patient Compliance*;;;;;;;;;;;;;;
0;The prognostic significance of race and survival from breast cancer: a model for assessing the reliability of reported survival differences.;Abstract For more than 20 years	black women with breast cancer have been reported to have a lower survival rate than white women with breast cancer. Despite correcting for stage and socioeconomic status	some studies continue to report race-related excess mortality. A reliability scoring system was developed	based primarily on the precision of the staging system used	and the likelihood that the quality of treatment was comparable. Studies that compared the survival of blacks and whites treated for breast cancer from 1968 to 1988 were included in this study. Studies that demonstrated relatively large differences in the 5-year survival between blacks and whites were associated with low reliability scores. Studies that reported little or no difference in 5-year …	Alexander M.;Research Support	U.S. Gov't	P.H.S.	Review	African Continental Ancestry Group*	Breast Neoplasms/ethnology*	Breast Neoplasms/mortality*	Female	Humans	Models	Statistical	Prognosis	Reproducibility of Results	Survival Analysis	NS07373/NS/NINDS NIH HHS/United States;;;;;;;;;;;;;;
0;The problem of cutoff levels in a screened population: appropriateness of informing screenees about their risk of having prostate carcinoma.;Abstract BACKGROUND: Transrectal prostate biopsy decisions often have been based on absolute cutoff values for total and free prostate-specific antigen (PSA). The authors decided that it would be more appropriate to develop risk profiles for the individual…	the authors first used multivariate logistic regression analysis to analyze 2054 males who were part of the Tyrol (Austria) PSA Screening Project. Second	artificial neural network (ANN) analyses were performed using data from 3474 males who also were part of the Tyrol PSA Screening Project and who had undergone prostate biopsy. These analyses were compared with standard cutoff levels of specificity for the detection of prostate carcinoma. RESULTS: To the authors' knowledge	this was the first time that multivariate logistic regression analysis was used to decide whether to perform prostate biopsies based on risk profiles rather than on single cutoff levels. For the detection of prostate carcinoma	at sensitivity levels of 90--95%	the ANN was 150--200% more specific than the standard cutoff points. For screened volunteers with total PSA levels below 4 ng/mL	ANN showed a lower cancer predictive ability in comparison with volunteers with total PSA levels above 4 ng/mL. However	the ANN was approximately 150--200% more specific than the standard cutoff levels in both groups. CONCLUSIONS: At high sensitivity levels	ANN increased the specificity for prostate carcinoma detection in a PSA-based screened population. The improvement in specificity between standard cutoff levels and ANN ranged between 150--200% and was not affected by the presence of benign prostatic hyperplasia or prostatitis. Copyright 2001 American Cancer Society.;Cancer. 2001 Apr 15.91(8 Suppl):1667-72.;Horninger W1	Bartsch G	Snow PB	Brandt JM	Partin AW.;Evaluation Studies	Aged	Biomarkers	Tumor/analysis*	Biopsy	Carcinoma/pathology*	Decision Making	Humans	Male	Mass Screening*	Middle Aged	Neural Networks (Computer)*	Prostate-Specific Antigen/analysis*	Prostatic Hyperplasia	Prostatic Neoplasms/pathology*	Prostatitis	Reference Values	Retrospective Studies	Risk Factors	Sensitivity and Specificity	Biomarkers	Tumor	Prostate-Specific Antigen;;;;;;;;;;;;;;
1;The predicted effect of changes in cervical screening practice in the UK: results from a modelling study.;Abstract In 2003	the National Health Service Cervical Screening Programme (NHSCSP) announced that its screening interval would be reduced to 3 years in women aged 25-49 and fixed at 5 years in those aged 50-64	and that women under 25 years will no longer be invited for screening. In order to assess these and possible further changes to cervical screening practice in the UK	we constructed a mathematical model of cervical HPV infection	cervical intraepithelial neoplasia and invasive cervical cancer	and of UK age-specific screening coverage rates	screening intervals and treatment efficacy. The predicted cumulative lifetime incidence of invasive cervical cancer in the UK is 1.70% in the absence of screening and 0.77% with pre-2003 screening practice. A reduction in lifetime incidence to 0.63% is predicted following the implementation of the 2003 NHSCSP recommendations	which represents a 63% reduction compared to incidence rates in the UK population if it were unscreened. The model suggests that	after the implementation of the 2003 recommendations	increasing the sensitivity of the screening test regime from its current average value of 56 to 90% would further reduce the cumulative lifetime incidence of invasive cervical cancer to 0.46%. Alternatively	extending screening to women aged 65-79 years would further reduce the lifetime incidence to 0.56%. Screening women aged 20-25 years would have minimal impact	with the cumulative lifetime incidence decreasing from 0.63 to 0.61%. In conclusion	the study supports the 2003 recommendations for changes to cervical screening intervals.;Br J Cancer. 2004 Aug 2.91(3):530-6.;Canfell K1	Barnabas R	Patnick J	Beral V.;Research Support	Non-U.S. Gov't	Adult	Age Factors	Cervical Intraepithelial Neoplasia/diagnosis*	Cervical Intraepithelial Neoplasia/epidemiology	Female	Humans	Incidence	Markov Chains	Mass Screening/trends*	Middle Aged	Models	Theoretical*	National Health Programs*	Neoplasm Invasiveness	Practice Guidelines as Topic*	Sensitivity and Specificity	United Kingdom	Uterine Cervical Neoplasms/diagnosis*	Uterine Cervical Neoplasms/epidemiology;;;;;;;;;;;;;;
1;The potential harms of primary human papillomavirus screening in over-screened women: a microsimulation study.;Abstract BACKGROUND: It is well acknowledged that HPV testing should not be performed at young age and at short intervals. Cytological screening practices have shown that over-screening	i.e.	from a younger age and at shorter intervals than recommended	is hard to avoid. We quantified the consequences of a switch to primary HPV screening for over-screened women	taking into account its higher sensitivity but lower specificity than cytology. METHODS: The health effects of using the HPV test instead of cytology as the primary screening method were determined with the MISCAN-Cervix model. We varied the age women start screening and the interval between screens. In the sensitivity analyses	we varied the background risk of cervical cancer	the HPV prevalence	the discount rate	the triage strategy after cytology	and the test characteristics of both cytology and the HPV test. RESULTS: For women screened 5 yearly from age 30	32 extra deaths per 100	000 simulated women were prevented when switching from primary cytology to primary HPV testing. For annual screening from age 20	such a switch resulted in 6 extra deaths prevented. It was associated with 9	044 more positive primary screens in the former scenario versus 76	480 in the latter. Under all conditions	for women screened annually	switching to HPV screening resulted in a net loss of quality-adjusted life years. CONCLUSION: For over-screened women	the harms associated with a lower test specificity outweigh the life years gained when switching from primary cytology to primary HPV testing. The extent of over-screening should be considered when deciding on inclusion of primary HPV screening in cervical cancer screening guidelines.;Cancer Causes Control. 2016 Apr.27(4):569-81. doi: 10.1007/s10552-016-0732-7. Epub 2016 Mar 12.;Naber SK1	de Kok IM2	Matthijsse SM2	van Ballegooijen M2.;Research Support	Non-U.S. Gov't	Adult	Cytodiagnosis	Early Detection of Cancer/methods*	Female	Humans	Mass Screening/methods*	Papillomavirus Infections/diagnosis*	Papillomavirus Infections/virology	Quality-Adjusted Life Years	Sensitivity and Specificity	Uterine Cervical Neoplasms/virology*	Young Adult;;;;;;;;;;;;;;
0;The PAPNET system for quality control of cervical smears: validation and limits.;Abstract The Pap-test may fail to identify false negative cases. Probably only full rescreening assisted by instrument can prevent potential screening and interpretation errors. Therefore	the PAPNET System was used obtain accurate Quality Control (QC) of 3000 conventional cervical smears. Sixteen false negatives were detected with the rescreening assisted by PAPNET. Thirteen positive cases were suspected during evaluation assisted by the PAPNET. two cases were classified as Review for potential inflammatory cellular changes and underwent full optic microscope. In one case both pri…	being part of the slide excluded from the scanning process due to focusing problems: only coverslip edge rescreening by optic microscopy allowed the formulation of the correct conclusive diagnosis. In conclusion	the PAPNET System is useful for QC of conventional cervical smears: in fact this instrument allows the identification of false negative cytological errors easily and effectively. Nevertheless	some slide scanning program modifications are needed to detect all abnormal cells present on slide under coverslip.;Anticancer Res. 1997 Nov-Dec.17(6D):4731-4.;Cenci M1	Nagar C	Giovagnoli MR	Vecchione A.;Algorithms	Cervix Uteri/pathology	Endometrium/cytology	Endometrium/pathology	False Negative Reactions	Female	Humans	Inflammation	Neural Networks (Computer)	Quality Control	Reference Values	Reproducibility of Results	Sensitivity and Specificity	Uterine Cervical Neoplasms/pathology	Vaginal Smears/standards*;;;;;;;;;;;;;;
0;The neoplastic transformation potential of mammography X rays and atomic bomb spectrum radiation.;Abstract Considerable controversy currently exists regarding the biological effectiveness of 29 kVp X rays which are used for mammography screening. This issue must be resolved to enable proper evaluation of radiation risks from breast screening. Here a definitive assessment of the biological effec…	Mill AJ.;Research Support	Non-U.S. Gov't	Cell Transformation	Neoplastic/radiation effects*	HeLa Cells	Humans	Neoplasms	Radiation-Induced*	Nuclear Warfare*;;;;;;;;;;;;;;
1;The influence of waiting times on cost-effectiveness: a case study of colorectal cancer mass screening.;Abstract When a cost-effectiveness analysis is implemented	the health-care system is usually assumed to adjust smoothly to the proposed new strategy. However	technological innovations in health care may often induce friction in the organization of care supply	implying the congestion of services and subsequent waiting times. Our objective here is to measure how these short run rigidities can challenge cost-effectiveness recommendations favorable to an innovative mass screening test for colorectal cancer. Using Markov modeling	we compare the standard Guaiac fecal occult blood test (gFOBT) with an innovative screening test for colorectal cancer	namely the immunological fecal occult blood test (iFOBT). Waiting time can occur between a positive screening test and the subsequent confirmation colonoscopy. Five scenarios are considered for iFOBT: no further waiting time compared with gFOBT	twice as much waiting time for a period of 5 or 10 years	and twice as much waiting time for a period of 5 or 10 years combined with a 25% decrease in participation to confirmation colonoscopies. According to our modeling	compared with gFOBT	iFOBT would approximately double colonoscopy demand. Probabilistic sensitivity analysis enables concluding that the waiting time significantly increases the uncertainty surrounding recommendations favorable to iFOBT if it induces a decrease in the adherence rate for confirmation colonoscopy.;Eur J Health Econ. 2014 Nov.15(8):801-12. doi: 10.1007/s10198-013-0525-9. Epub 2013 Aug 22.;Chauvin P1	Josselin JM	Heresbach D.;Research Support	Non-U.S. Gov't	Age Factors	Aged	Colonoscopy/economics	Colonoscopy/statistics & numerical data	Colorectal Neoplasms/diagnosis*	Colorectal Neoplasms/economics	Colorectal Neoplasms/epidemiology	Cost-Benefit Analysis/statistics & numerical data*	Female	Humans	Male	Markov Chains	Mass Screening/economics*	Mass Screening/statistics & numerical data	Middle Aged	Models	Statistical	Occult Blood	Patient Compliance/statistics & numerical data	Sex Factors	Waiting Lists*;;;;;;;;;;;;;;
1;The influence of disease risk on the optimal time interval between screens for the early detection of cancer: a mathematical approach.;Abstract The intervals between screens for the early detection of diseases such as breast and colon cancer suggested by screening guidelines are typically based on the average population risk of disease. With the emergence of ever more biomarkers for cancer risk…	there is a need for risk-specific screening intervals. The interval between successive screens should be shorter with increasing cancer risk. A risk-dependent optimal interval is ideally derived from a cost-effectiveness analysis using a validated simulation model. However	this is time-consuming and costly. We propose a simplified mathematical approach for the exploratory analysis of the implications of risk level on optimal screening interval. We develop a mathematical model of the optimal screening interval for breast cancer screening. We verified the results by programming the simplified model in the MISCAN-Breast microsimulation model and comparing the results.…	published MISCAN-Breast cost-effectiveness model for a number of different risk levels. The results of both the verification and validation were satisfactory. We conclude that the mathematical approach can indicate the impact of disease risk on the optimal screening interval.;Med Decis Making. 2015 Feb.35(2):183-95. doi: 10.1177/0272989X14528380. Epub 2014 Apr 16.;O'Mahony JF1	2	van Rosmalen J1	3	Mushkudiani NA4	Goudsmit FW1	Eijkemans MJ5	Heijnsdijk EA1	Steyerberg EW1	Habbema JD1.;Research Support	Non-U.S. Gov't	Validation Studies	Aged	Biomarkers	Tumor	Breast Neoplasms/diagnosis	Breast Neoplasms/economics	Computer Simulation	Cost-Benefit Analysis*	Early Detection of Cancer*/economics	Female	Humans	Incidence	Mammography/economics	Middle Aged	Models	Theoretical*	Precision Medicine	Quality-Adjusted Life Years	Risk Factors	Sensitivity and Specificity	Switzerland	Time Factors	Biomarkers	Tumor;;;;;;;;;;;;;;
0;The importance of contextual factors and age in association with anxiety and depression in Black breast cancer patients.;Abstract OBJECTIVES: Limited research exists on correlates of psychosocial distress in Black breast cancer patients. The goals of the study were to describe the prevalence of distress (anxiety and depression) in Black women with breast cancer and to examine the influence of d…	clinical	contextual (e.g.	self-efficacy	medical mistrust)	and process of care factors (e.g.	patient satisfaction) on women's level of anxiety and depression. METHODS: Eighty-two Black women diagnosed with invasive non-metastatic breast cancer were interviewed by phone. Collected data included demographic	clinical	contextual	and process of care factors. Bivariate correlations were used to examine relationships between those variables. Multiple linear regressions were used to examine predictors of anxiety and depression. RESULTS: About one-third of the women (32%) met cut-off thresholds for distress. Medical mistrust and positive attitude had significant influences on anxiety levels	whereas age and positive attitude were determinants of levels of depression. Participants with higher medical mistrust reported more anxiety (r = .379. p < .001) and depression (r = .337. p = .002)	whereas women with higher self-efficacy reported less anxiety (r = -.401. p < .001) and depression (r = -.427. p < .001). Age was inversely related to both anxiety and depression (r = -.224. r = -.296	respectively. p < .05). CONCLUSIONS: Findings support national recommendations for routine distress screening in the delivery of cancer care particularly in younger Black patients. Interventions targeted to boost self-efficacy or reduce medical mistrust through enhanced patient-provider interactions may decrease psychological distress. Psychosocial needs of younger patients warrant particular att…	Ltd.;Psychooncology. 2014 Feb.23(2):143-50. doi: 10.1002/pon.3382. Epub 2013 Oct 22.;Sheppard VB1	Harper FW	Davis K	Hirpa F	Makambi K.;Research Support	N.I.H.	Extramural	Adaptation	Psychological	Adult	African Americans/psychology*	Age Factors	Anxiety/psychology*	Attitude to Health	Breast Neoplasms/psychology*	Depression/psychology*	Female	Humans	Linear Models	Middle Aged	Multivariate Analysis	Patient Participation	Religion and Psychology*	Risk Factors	Self Efficacy*	Stress	Psychological/psychology*	Trust	R01CA154848/CA/NCI NIH HHS/United States	2L60MD000291-02/MD/NIMHD NIH HHS/United States	UL1 TR000101/TR/NCATS NIH HHS/United States	P30 CA051008/CA/NCI NIH HHS/United States	P30 CA022453/CA/NCI NIH HHS/United States	L60 MD000291/MD/NIMHD NIH HHS/United States	R01 CA154848/CA/NCI NIH HHS/United States;;;;;;;;;;;;;;
0;The effectiveness of using standardized patients to improve community physician skills in mammography counseling and clinical breast exam.;Abstract BACKGROUND: Traditional didactic continuing education is relatively ineffective in improving physicians' clinical skills. We hypothesized that a centralized course including small group workshops utilizing standardized patients could improve clinica…	demonstrations	and small group skills sessions utilizing standardized patients and was offered to 156 typical community-based primary care physicians. Pre- and postcourse evaluation included in-office assessments of physician CBE and counseling performance by standardized patients and a written test of knowledge and attitudes. RESULTS: A total of 54.5% of eligible physicians participated. They improved modestly…	P = 0.01). The overall CBE score increased substantially from 24.8 to 34.7 (P < 0.0001). Knowledge in all areas measured and confidence in counseling patients also increased. The basic course cost $202 per physician trained. CONCLUSIONS: Most community-based primary care physicians may find small group training and in-office evaluation involving standardized patients acceptable. Such training may…	Luckmann R	Quirk ME	Clemow L	White MJ	Stoddard AM.;Research Support	U.S. Gov't	P.H.S.	Breast Neoplasms/diagnosis*	Clinical Competence/standards*	Counseling/education*	Education	Medical	Continuing/methods*	Family Practice/education*	Female	Health Knowledge	Attitudes	Practice	Humans	Male	Mammography*	Mass Screening/methods	Palpation*	Patient Simulation*	Program Evaluation	5RO1 CA60130/CA/NCI NIH HHS/United States;;;;;;;;;;;;;;
0;The Effect of Changes in Cervical Cancer Screening Guidelines on Chlamydia Testing.;Abstract PURPOSE: Many chlamydia infections are identified through screening	which is frequently offered to females concomitantly with cervical cancer screening. Recent cervical cancer screening guidelines recommend screening less frequently and starting later. We sought to evaluate the impact of the May 2012 Ontario	Canada	cervical cancer screening guideline change on Papanicolaou (Pap) and chlamydia trachomatis (chlamydia) testing and incidence. METHODS: We extracted population-based physician billing claims data to identify Pap and chlamydia tests and public health surveillance data to identify chlamydia cases. We used interrupted time series analysis of quarterly data spanning 2 years before and after the guidel…	we observed reduced chlamydia testing in females	with the greatest relative reduction (25.5%) among those aged 15 to 19 years. We also observed decreases in reported chlamydia incidence for females aged 15 to 19 years and 20 to 24 years (relative reductions of 16.8% and 14.4%	respectively). Chlamydia incidence remained the same for males	despite increased chlamydia testing. CONCLUSIONS: Recent cervical cancer screening guideline changes in Ontario were associated with reduced chlamydia testing and reported new cases of chlamydia in females. Females aged 15 to 19 years	who are at high risk for chlamydia if sexually active	and who no longer warrant cervical cancer screening	were disproportionately affected. Females should be tested for chlamydia based on risk	regardless of need for Pap testing. � 2017 Annals of Family Medicine	Inc.;Ann Fam Med. 2017 Jul.15(4):329-334. doi: 10.1370/afm.2097.;Naimer MS1	2	Kwong JC1	3	4	5	6	Bhatia D3	Moineddin R7	3	6	Whelan M4	Campitelli MA3	Macdonald L4	6	Lofters A7	3	8	6	Tuite A6	Bogler T7	9	Permaul JA2	McIsaac WJ7	2.;Research Support	Non-U.S. Gov't	Adolescent	Adult	Age Distribution	Chlamydia Infections/diagnosis*	Chlamydia Infections/epidemiology	Chlamydia trachomatis/isolation & purification*	Early Detection of Cancer*	Female	Humans	Incidence	Interrupted Time Series Analysis	Linear Models
0;The distribution of ductal carcinoma in situ (DCIS) grade in 4232 women and its impact on overdiagnosis in breast cancer screening.;Abstract BACKGROUND: The incidence of ductal carcinoma in situ (DCIS) has rapidly increased over time. The malignant potential of DCIS is dependent on its differentiation grade. METHODS: Our aim is to determine the distribution of different grades of DCIS among wom…	and women not screened in the mass screening programme	and to estimate the amount of overdiagnosis by grade of DCIS. We retrospectively included a population-based sample of 4232 women with a diagnosis of DCIS in the years 2007-2009 from the Nationwide network and registry of histopathology and cytopathology in the Netherlands. Excluded were women with concurrent invasive breast cancer	lobular carcinoma in situ and no DCIS	women recently treated for invasive breast cancer	no grade mentioned in the record	inconclusive record on invasion	and prevalent DCIS. The screening status was obtained via the screening organisations. The distribution of grades was incorporated in the well-established and validated microsimulation model MISCAN. RESULTS: Overall	17.7 % of DCIS were low grade	31.4 % intermediate grade	and 50.9 % high grade. This distribution did not differ by screening status	but did vary by age. Older women were more likely to have low-grade DCIS than younger women. Overdiagnosis as a proportion of all cancers in women of the screening age was 61 % for low-grade	57 % for intermediate-grade	45 % for high-grade DCIS. For women age 50-60 years with a high-grade DCIS this overdiagnosis rate was 21-29 %	compared to 50-66 % in women age 60-75 years with high-grade DCIS. CONCLUSIONS: Amongst the rapidly increasing numbers of DCIS diagnosed each year is a significant number of overdiagnosed cases. Tailoring treatment to the probability of progression is the next step to preventing overtreatment. The basis of this tailoring could be DCIS grade and age.;Breast Cancer Res. 2016 May 10.18(1):47. doi: 1…	2	Heijnsdijk EA3	4	Fracheboud J3	4	Overbeek LI5	Broeders MJ4	6	7	Wesseling J8	den Heeten GJ4	6	7	9	de Koning HJ3	4.;Research Support	Non-U.S. Gov't	Aged	Breast Neoplasms/diagnosis	Breast Neoplasms/epidemiology*	Breast Neoplasms/pathology*	Carcinoma	Intraductal	Noninfiltrating/diagnosis	Carcinoma	Intraductal	Noninfiltrating/epidemiology*	Carcinoma	Intraductal	Noninfiltrating/pathology*	Early Detection of Cancer	Female	Humans	Mass Screening	Medical Overuse
0;The detection of breast microcalcifications with medical ultrasound.;Abstract Microcalcifications are small crystals of calcium apatites which form in human tissue through a number of mechanisms. The size	morphology	and distribution of microcalcifications are important indicators in the mammographic screening for and diagnosis of various carcinomas in the breast. Although x-ray mammography is currently the only accepted method for detecting microcalcifications	its efficacy in this regard can be reduced in the presence of dense parenchyma. Current ultrasound scanners do not reliably detect microcalcifications in the size range of clinical interest. The results of theoretical	simulation	and experimental studies focused on the improvement of the ultrasonic visualization of microcalcifications are presented. Methods for estimating the changes in microcalcification detection performance which result from changes in aperture geometry or the presence of an aberrator are presented. An analysis of the relative efficacy of spatial compounding and synthetic receive aperture geometries in…	Soo MS	Bentley RC	Trahey GE.;Research Support	U.S. Gov't	Non-P.H.S.	Research Support	U.S. Gov't	P.H.S.	Breast/pathology*	Calcinosis/diagnosis*	Calcinosis/pathology*	Female	Humans	Models	Anatomic	Ultrasonography	Mammary/methods*	7RO1CA43334/CA/NCI NIH HHS/United States;;;;;;;;;;;;;;
1;The Cost-Effectiveness of Visual Triage of Human Papillomavirus-Positive Women in Three Low- and Middle-Income Countries.;Abstract Background: World Health Organization guidelines support human papillomavirus (HPV) testing alone (followed by treatment with cryotherapy) or in conjunction with visual inspection with acetic acid (VIA) triage testing. Our objective was to determine the cost-effecti…	Nicaragua	and Uganda. Using cost and test performance data from the START-UP demonstration projects	we assumed screening took place either once or three times in a lifetime between ages 30 and 40 years. Strategies included (i) HPV alone	followed by cryotherapy for all eligible HPV-positive women. and (ii) HPV testing with VIA triage for HPV-positive women	followed by cryotherapy for eligible women who were also VIA-positive (HPV-VIA). Model outcomes included lifetime risk of cervical cancer and incremental cost-effectiveness ratios (ICERs. international dollars/year of life saved).Results: In all three countries	HPV alone was more effective than HPV-VIA. In Nicaragua and Uganda	HPV alone was also less costly than HPV-VIA. ICERs associated with screening three times in a lifetime (HPV alone) were below per capita GDP. In India	both HPV alone and HPV-VIA had ICERs below per capita GDP.Conclusions: VIA triage of HPV-positive women is not likely to be cost-effective in settings with high cervical cancer burden. HPV alone followed by treatment may achieve greater health benefits and value for public health dollars.Impact: This study provides early evidence on the cost-effectiveness of HPV testing followed by VIA triage ver…	Jeronimo J2	Tsu V2	Castle PE3	4	Mvundura M5	Kim JJ6.;Research Support	Non-U.S. Gov't	Adult	Cervical Intraepithelial Neoplasia/economics*	Cervical Intraepithelial Neoplasia/virology	Cost-Benefit Analysis/methods*	Female	Humans	Income	Middle Aged	Papillomavirus Infections/economics*	Papillomavirus Infections/virology	Social Class;;;;;;;;;;;;;;
1;The cost-effectiveness of mammography screening: evidence from a microsimulation model for New Zealand.;Abstract Mammography screening currently represents the only means by which the mortality rate from breast cancer can be modified substantially. A national mammography screening programme is being considered for New Zealand	and pilot programmes were established in two regions (Otago/Southland and Waikato) in 1991 to determine the potential costs and benefits of mammography for New Zealand women. The aim of this paper is to explore the cost-effectiveness of mammography screening in New Zealand relative to no screening	and to examine the marginal change in costs and benefits of altering programme characteristics such as the age of women invited and screening frequency. Cost-effectiveness is measured by the net cost (the costs of screening minus the treatment savings averted by the early detection of cancers) per year of life gained	from the perspective of the public health care sector. A microsimulation computer model	MICROLIFE	was developed to facilitate the estimation of mortality reduction and cost-effectiveness. The results show that	while mammography screening does not 'save money' overall	the cost per year of life saved for a range of policies compares favourably with other New Zealand health services	and is comparable to the results from economic evaluations of mammography screening overseas. Of those regimes considered	screening women 50-64 years of age at 3-yearly intervals appears to be most cost-effective.;Health Policy. 1996 Nov.38(2):101-15.;Szeto KL1	Devlin NJ.;Research Support	Non-U.S. Gov't	Review	Breast Neoplasms/economics*	Breast Neoplasms/epidemiology	Breast Neoplasms/mortality	Computer Simulation	Cost-Benefit Analysis/statistics & numerical data*	Data Collection	Female	Health Care Costs/statistics & numerical data*	Health Services Research	Humans	Mammography/economics*	Mammography/statistics & numerical data	Mass Screening/economics*	Mass Screening/statistics & numerical data	Middle Aged	New Zealand/epidemiology	Pilot Projects	Women's Health Services/economics*	Women's Health Services/statistics & numerical data;;;;;;;;;;;;;;
1;The cost-effectiveness of immunochemical tests for colorectal cancer screening.;Abstract BACKGROUND: The optimal immunochemical test to use for generalised mass screening is still under debate in France. AIM: To compare the cost and effectiveness in biennial screening for colorectal cancer of fifteen strategies consisting of the three-stool sample un-rehydrated guaiac faecal occult blood test a…	FOB-Gold and OC-Sensor	at different positivity cut-off levels and stool-sample collection. METHODS: A Markov model was used to compare these strategies in a general population of 100	000 individuals aged 50-74 over a 20-year period. RESULTS: Immunochemical tests were efficient strategies compared with guaiac faecal occult blood test. When all 15 strategies were compared with each other	only five of them remained efficient: the one- and two-stool sample Magstream	the one- and two-stool sample FOB-Gold with the 176 ng/mL cut-off	and the two-stool sample OC-Sensor with the 150 ng/mL cut-off. Sensitivity analyses showed that	at an identical price	the one-stool sample OC-Sensor was the most efficient strategy	and outperformed FOB-Gold. CONCLUSION: One-stool immunochemical testing can be considered a promising alternative to the guaiac faecal occult blood test for colorectal cancer mass screening in the general population. Competition between manufacturers should now be introduced to reduce purchase price differences. Copyright © 2013 Editrice Gastroenterologica Italiana S.r.l. Published by Elsevier Lt…	Le Gleut K2	Cottet V3	Galimard C4	Durand G2	Dancourt V3	Faivre J3.;Research Support	Non-U.S. Gov't	Aged	Colorectal Neoplasms/diagnosis*	Colorectal Neoplasms/economics	Cost-Benefit Analysis	Early Detection of Cancer/economics	Early Detection of Cancer/instrumentation*	Female	Humans	Immunochemistry/economics	Immunochemistry/instrumentation*	Male	Markov Chains	Mass Screening/economics	Mass Screening/instrumentation	Middle Aged	Occult Blood*;;;;;;;;;;;;;;
1;The cost-effectiveness of cervical screening in Australia: what is the impact of screening at different intervals or over a different age range?;Abstract OBJECTIVE: To estimate the cost-effectiveness of altering the currently recommended interval and age range for cervical screening of Australian women. METHODS: The cost and effectiveness estimates of alternative screening strategies were gener…	300 per additional life-year saved. Moving from the current strategy to three-yearly screening would yield $117	100 of savings per life-year lost (costs and effects both discounted at 5% per year)	with a relatively modest (<5%) reduction in the total number of life-years saved by the program. CONCLUSIONS: Although moving to annual screening would save some additional lives	it is not a cost-effective strategy. Consideration should be given to increasing the recommended interval for cervical screening. However	the net value of any such shift to less effective (e.g. less frequent) and less costly screening strategies will require better evidence about the cost-effectiveness of strategies that encourage non-screeners or irregular screeners to have a Pap test more regularly.;Aust N Z J Public Health. 2008 Feb.32(1):43-52. doi: 10.1111/j.1753-6405.2008.00165.x.;Anderson R1	Haas M	Shanahan M.;Adolescent	Adult	Age Factors	Aged	Aged	80 and over	Australia	Cost Savings	Cost-Benefit Analysis	Decision Support Techniques	Decision Trees	Female	Humans	Markov Chains	Mass Screening/economics*	Middle Aged	Program Evaluation	Uterine Cervical Neoplasms/diagnosis*	Uterine Cervical Neoplasms/economics;;;;;;;;;;;;;;
1;The contribution of risk prediction models to early detection of lung cancer.;Abstract Low-dose computed tomography screening is a strategy for early diagnosis of lung cancer. The success of such screening will be dependent upon identifying populations at sufficient risk in order to maximise the benefit-to-harm ratio of the intervention. To facilitate this	the lung cancer risk prediction community has established several risk models with good predictive performance. This review focuses on current progress in risk modelling for lung cancer prediction	with some views on future development.;J Surg Oncol. 2013 Oct.108(5):304-11. doi: 10.1002/jso.23384. Epub 2013 Aug 29.;Field JK1	Chen Y	Marcus MW	Mcronald FE	Raji OY	Duffy SW.;Research Support	Non-U.S. Gov't	Review	Early Detection of Cancer*	Female	Humans	Lung Neoplasms/diagnosis*	Male	Models	Statistical	Risk	Risk Reduction Behavior	Tomography	X-Ray Computed	09/61/01/Department of Health/United Kingdom;;;;;;;;;;;;;;
0;The clinical effectiveness and cost-effectiveness of screening for anal squamous intraepithelial lesions in homosexual and bisexual HIV-positive men.;Abstract CONTEXT: Homosexual and bisexual men infected with human immunodeficiency virus (HIV) are at increased risk for human papillomavirus-related anal neoplasia and anal squamous cell carcinoma (SCC). OBJECTIVE: To estimate the clinical benefi…	life expectancy	and quality-adjusted life expectancy for no screening vs several screening strategies for ASIL and anal SCC using anal Papanicolaou (Pap) testing at different intervals. Values for incidence	progression	and regression of anal neoplasia. efficacy of screening and treatment. natural history of HIV. health-related quality of life. and costs were obtained from the literature. SETTING AND PARTICIPANTS: Hypothetical cohort of homosexual and bisexual HIV-positive men living in the United States. MAIN OUTCOME MEASURES: Life expectancy	quality-adjusted life expectancy	quality-adjusted years of life saved	lifetime costs	and incremental cost-effectiveness ratio. RESULTS: Screening for ASIL increased quality-adjusted life expectancy at all stages of HIV disease. Screening with anal Pap tests every 2 years	beginning in early HIV disease (CD4 cell count >0.50 x 10(9)/L)	resulted in a 2.7-month gain in quality-adjusted life expectancy for an incremental cost-effectiveness ratio of $13	000 per quality-adjusted life year saved. Screening with anal Pap tests yearly provided additional benefit at an incremental cost of $16	600 per quality-adjusted life year saved. If screening was not initiated until later in the course of HIV disease (CD4 cell count <0.50 x 10(9)/L)	then yearly Pap test screening was preferred due to the greater amount of prevalent anal disease (cost-effectiveness ratio of less than $25	000 per quality-adjusted life year saved compared with no screening). Screening every 6 months provided little additional benefit over that of yearly screening. Results were most sensitive to the rate of progression of ASIL to anal SCC and the effectiveness of treatment of precancerous lesions. CONCLUSIONS: Screening HIV-positive homosexual and bisexual men for ASIL and anal SCC with anal Pap tes…	Kuntz KM	Weinstein MC	Freedberg KA	Welton ML	Palefsky JM.;Research Support	Non-U.S. Gov't	Research Support	U.S. Gov't	P.H.S.	Adult	Anus Neoplasms/complications	Anus Neoplasms/diagnosis*	Anus Neoplasms/economics	Bisexuality	Carcinoma	Squamous Cell/complications	Carcinoma	Squamous Cell/diagnosis*	Carcinoma	Squamous Cell/economics	Cost-Benefit Analysis	Cytodiagnosis/economics*	Disease Progression	HIV Infections/complications*	HIV Infections/economics	HIV Infections/physiopathology	Homosexuality	Humans	Male	Markov Chains	Mass Screening/economics*	Precancerous Conditions/complications	Precancerous Conditions/diagnosis*	Precancerous Conditions/economics	Quality-Adjusted Life Years
0;The clinical breast exam: a skill that should not be abandoned.;Abstract The clinical breast exam (CBE) is an important tool in the care of women. However	the utility of the screening CBE has been called into question. This article discusses the importance of the CBE as a physical diagnosis tool. Recommendations regarding screening with CBE are reviewed	and evidence surrounding breast cancer screening using CBE is briefly summarized. Clinicians should strive to provide high quality CBEs as part of the general clinical exam for women	particularly those who present with breast complaints	and for patients who choose to have CBE screening. In conclusion	there is a role for the CBE in the care of women	and clinicians should be proficient at performing these exams. Simulation teaching technologies are now available at Department of Veteran Affairs (VA) facilities to enable clinicians to improve their CBE skills.;J Gen Intern Med. 2013 May.28(5):719-22. doi: 10.1007/s11606-013-2373-9.;Bryan T1	Snyder E.;Breast Neoplasms/diagnosis*	Clinical Competence*	Early Detection of Cancer/methods	Early Detection of Cancer/standards	Education	Medical/methods	Female	Humans	Mammography	Medical Oncology/education	Patient Simulation	Physical Examination/methods	Physical Examination/standards*	United States;;;;;;;;;;;;;;
0;The benefits of cancer screening in kidney transplant recipients: a single-center experience.;Abstract The frequency of malignancy is increasing in kidney transplant recipients. Posttransplant malignancy (PTM) is a major cause of long-term graft survival inhibition. In this study	we evaluated the frequency and prognosis of PTM at our center and examined the efficacy of cancer screening. Between 1972 and 2013	750 patients were followed-up at our center. Annual physical examinations and screenings were performed to detect PTM. We investigated the detail of two distinctive cancer groups: screening-detected cancers and symptom-detected cancers. Seventy-seven PTM were identified during the follow-up period. The mean age at the initial PTM detection was 43.6 ± 12.8 years. The mean interval from transplanta…	posttransplant lymphoproliferative disease (PTLD) was the most common cancer (19.5%	15/77)	followed by renal cell carcinoma (15.6%	12/77). Of the cancer cases	46.8% (36/77) were detected via screening. The most frequently screening-detected cancer was renal cell carcinoma of the native kidney and breast cancer (22.2%	8/36). However	it was difficult to detect PTLD	urothelial carcinoma	and colorectal cancer via screening. Interestingly	Cox proportional regression analyses revealed nonscreened recipients to be a significant prognostic factor for PTM (P < 0.001). This study is the first to report that appropriate screening tests play a key role in early PTM diagnosis and lead to reduce the mortality rate in kidney transplant recipients. These findings support the provision of long-term appropriate screening for kidney transplant …	Kakuta Y1	Abe T1	Yamanaka K1	Imamura R1	Okumi M2	Ichimaru N3	Takahara S3	Nonomura N1.;Adult	Early Detection of Cancer*/methods	Female	Follow-Up Studies	Humans	Incidence	Kidney Transplantation*/adverse effects	Male	Middle Aged	Neoplasms/diagnosis*	Neoplasms/epidemiology	Neoplasms/etiology*	Neoplasms/mortality	Prognosis	Proportional Hazards Models	Survival Analysis	Transplant Recipients*;;;;;;;;;;;;;;
0;The accuracy of digital infrared imaging for breast cancer detection in women undergoing breast biopsy.;Abstract BACKGROUND: Mammography has a lower sensitivity for breast cancer detection in younger women and those with dense breasts. Recent improvements in digital infrared breast imaging suggest there may be a role for this technology and we have studied its performance in 100 women prior to …	blinded to biopsy results	in four different ways: Sentinel screening report	Sentinel artificial intelligence (neural network)	expert manual review and NoTouch BreastScan a novel artificial intelligence programme. RESULTS: Of 106 biopsies performed in 100 women	65 were malignant and 41 were benign. Sensitivity of Sentinel screening (53%) and Sentinel neural network (48%) was low but analysis with NoTouch software (70%) was much closer to expert manual review (78%). Sensitivity (78%) and specificity (75%) using NoTouch BreastScan were higher in women under 50 and the combination of mammography and DIB	with NoTouch interpretation	in this age group resulted in a sensitivity of 89%. CONCLUSION: DIB using NoTouch is an effective adjunctive test for breast cancer detection in women under 70 and appears to be particularly effective in women under 50 where maximal sensitivity (78%) and specificity (75%) were observed. The combined sensitivity of NoTouch BreastScan and mammography in women under 50 was encouraging at 89%	suggesting a potential way forward for a dual imaging approach in this younger age group.;Eur J Surg Oncol. 2010 Jun.36(6):535-40. doi: 10.1016/j.ejso.2010.04.003. Epub 2010 May 10.;Wishart GC1	Campisi M	Boswell M	Chapman D	Shackleton V	Iddles S	Hallett A	Britton PD.;Research Support	Non-U.S. Gov't	Aged	Biopsy	Needle	Breast Neoplasms/pathology*	Female	Humans	Infrared Rays	Middle Aged	Neoplasm Staging	Neural Networks (Computer)	Predictive Value of Tests	Sensitivity and Specificity	Thermography/methods*;;;;;;;;;;;;;;
0;Techniques and predictive models to improve prostate cancer detection.;Abstract The use of prostate-specific antigen (PSA) as a screening test remains controversial. There have been several attempts to refine PSA measurements to improve its predictive value. These modifications	including PSA density	PSA kinetics	and the measurement of PSA isoforms	have met with limited success. Therefore	complex statistical and computational models have been created to assess an individual's risk of prostate cancer more accurately. In this review	the authors examined the methods used to modify PSA as well as various predictive models used in prostate cancer detection. They described the mathematical underpinnings of these techniques along with their intrinsic strengths and weaknesses	and they assessed the accuracy of these methods	which have been shown to be better than physicians' judgment at predicting a man's risk of cancer. Without understanding the design and limitations of these methods	they can be applied inappropriately	leading to incorrect conclusions. These models are important components in counseling patients on their risk of prostate cancer and also help in the design of clinical trials by stratifying patients into different risk categories. Thus	it is incumbent on both clinicians and researchers to become familiar with these tools. Cancer 2009.115(13 suppl):3085-99. (c) 2009 American Cancer Society.;Cancer. 2009 Jul 1.115(13 Suppl):3085-99. doi: 10.1002/cncr.24357.;Herman MP1	Dorsey P	John M	Patel N	Leung R	Tewari A.;Research Support	Non-U.S. Gov't	Bayes Theorem	Forecasting	Humans	Male	Models	Statistical*	Neural Networks (Computer)	Nomograms	Prostate-Specific Antigen/analysis*	Prostatic Neoplasms/diagnosis*	Risk Assessment	Prostate-Specific Antigen;;;;;;;;;;;;;;
0;Teaching strategies to facilitate breast cancer screening by African-American women.;Abstract The objective of this paper is to report on the recent literature concerning coverage of breast cancer epidemiology	the barriers to breast cancer screening	and the strategies to facilitate screening by African-American women. Based on these findings	the author suggests culturally appropriate techniques to be used to promote breast cancer screening in African-American women. Barriers to breast cancer screening in African-American women include emotional reasons	spiritual/religious reasons	fatalism	logistic concerns	lack of knowledge	and lack of follow-up by health-care professionals. Numerous strategies that have been targeted toward African-American women are reported. These include storytelling	witnessing	and testimonies. providing social support and having social support networks. and conducting multifaceted programs that include culturally specific breast health information. Based on the literature reviewed	the author suggests some examples of creative and culturally appropriate techniques that have been implemented with African-American women and that have resulted in positive feedback. These examples include the use of testimonies	photographs	prose	narratives	poetry	and quotations.;J Natl Black Nurses Assoc. 2008 Dec.19(2):42-9.;Gibson LM1.;African Continental Ancestry Group*	Breast Neoplasms/diagnosis*	Breast Neoplasms/mortality	Creativity	Female	Health Knowledge	Attitudes	Practice	Humans	Likelihood Functions	Mass Screening/utilization*	Religion	Social Support	Survival Rate;;;;;;;;;;;;;;
0;Synthesis	in Vitro	and in Vivo Biological Evaluation and Molecular Docking Analysis of Novel 3-(3-oxo-substitutedphenyl-3-)4-(2-(piperidinyl)ethoxy)phenyl)propyl)-2H-chromen-2-one Derivatives as Anti-breast Cancer Agents.;Abstract The analogs of coumarin-chalcones have been reported to exhibit antineoplastic	anti-allergic	antihepatoprotective	and estrogenic activity. Herein	we have reported 3-(3-oxo-substitutedphenyl-3-)4-(2-(piperidinyl)ethoxy)phenyl)propyl)-2H-chromen-2-one derivatives as a new class of compounds that exhibit selectivity for ER-α binding along with antiproliferative and cytotoxic activity on human breast cancer cell line. The active compounds which show prominent activity against estrogen receptor-alpha-positive (ER+) human breast cancer cell line…	Waghmare MN1	Mokale SN1.;Research Support	Non-U.S. Gov't	Antineoplastic Agents/chemical synthesis*	Antineoplastic Agents/chemistry	Antineoplastic Agents/pharmacology*	Benzopyrans/chemical synthesis*	Benzopyrans/chemistry	Benzopyrans/pharmacology*	Breast Neoplasms/pathology*	Cell Line	Tumor	Female	Humans	In Vitro Techniques	Magnetic Resonance Spectroscopy	Mass Spectrometry	Molecular Docking Simulation	Antineoplastic Agents	Benzopyrans;;;;;;;;;;;;;;
0;Synthesis of new conjugated coumarin-benzimidazole hybrids and their anticancer activity.;Abstract A series of novel coumarin-benzimidazole hybrids	3-(1H-benzo[d]imidazol-2-yl)-7-(substituted amino)-2H-chromen-2-one derivatives of biological interest were synthesized. Six out of the newly synthesized compounds were screened for in vitro antitumor activity against preliminary 60 tumor cell lines panel assay. A significant inhibition for cancer cells was observed with compound 8 (more than 50% inhibition) compared with other compounds and acti…	colon cancer and breast cancer cell lines.;Bioorg Med Chem Lett. 2013 Jun 15.23(12):3667-72. doi: 10.1016/j.bmcl.2012.12.071. Epub 2013 Jan 4.;Paul K1	Bindal S	Luxami V.;Letter	Research Support	Non-U.S. Gov't	Antineoplastic Agents/chemical synthesis*	Antineoplastic Agents/chemistry	Antineoplastic Agents/pharmacology*	Benzimidazoles/chemical synthesis*	Benzimidazoles/chemistry	Benzimidazoles/pharmacology*	Cell Line	Tumor	Coumarins/chemical synthesis*	Coumarins/chemistry	Coumarins/pharmacology*	Drug Screening Assays	Antitumor	Humans	Molecular Docking Simulation	Antineoplastic Agents	Benzimidazoles	Coumarins;;;;;;;;;;;;;;
0;Survival probability and prognostic factors for breast cancer patients in Vietnam.;Abstract BACKGROUND: Breast cancer is becoming a public health problem in Vietnam. The mortality to incidence ratio of the disease was ranked second among the most common cancers in women. This study estimates the survival probability at 1	3	and 5 years following diagnosis and determines prognostic factors for breast cancer mortality in Vietnam. METHODS: A survival analysis was conducted based on retrospective data from Hue Central Hospital and the Cancer Registry in Ho Chi Minh City. Using the Kaplan-Meier method	the survival probability of patients with breast cancer was estimated at 1	3	and 5 years following diagnosis. The covariates among prognostic factors for survival time were studied using an extended Cox proportion hazards model	including time-dependent predictors. RESULTS: Overall survival rates at 1	3	and 5 years following diagnosis were 0.94	0.83 and 0.74 respectively. Marital status	education level	stage at diagnosis	and hormone therapy were prognostic factors for mortality. For the stage at diagnosis	the relation to the risk of death for breast cancer was 1.32 (95% CI	1.22-1.41). Married women faced a risk of death nearly 1.59 times higher than unmarried women (95% CI	1.09-2.33). Women with higher levels of education and who received hormone therapy had approximately 10% (hazard ratio [HR]: 0.92. 95% CI	0.89-0.96) and 80% (HR: 0.22. 95% CI	0.12-0.41) risk reduction of death respectively	compared with those classified as illiterate and those without hormone therapy. CONCLUSIONS: The 5-year survival probability of breast cancer was lower in Vietnam than in countries with similar distributions of the stage at diagnosis. Screening programs and related support policies should be developed to increase the life expectancy of women with breast cancer in Vietnam.;Glob Health Action. 2013…	Laohasiriwong W	Stewart JF.;Research Support	Non-U.S. Gov't	Adult	Age Factors	Aged	Breast Neoplasms/diagnosis*	Breast Neoplasms/epidemiology	Breast Neoplasms/mortality*	Estrogen Replacement Therapy	Female	Humans	Incidence	Kaplan-Meier Estimate	Middle Aged	Neoplasm Staging	Prognosis	Proportional Hazards Models	Socioeconomic Factors	Vietnam/epidemiology	R24 HD050924/HD/NICHD NIH HHS/United States;;;;;;;;;;;;;;
0;Survival of patients with lung cancer	Yazd	Iran.;Abstract BACKGROUND: Lung carcinoma is the leading cause of cancer mortality worldwide. Although the 5-year survival rate nearly tripled from 5-15% over the last 25 years	the estimated number of deaths still exceeds 1.3 million annually. The overall 5-year survival of lung cancer is only 10% in Europe and 15% in the United States. The aim of the current study was to determine the long-term survival and the effect of certain prognostic factors on survival of patients with lung cancer in Yazd city	Iran. METHODS: In this cross-sectional descriptive study	we retrospectively reviewed hospital records and follow-up data of 148 patients with histological proven lung cancer using the cancer data registered between 1998 and 2005 in the pathology department of Shahid Sadoughi educational hospital	Yazd	Iran. Data were extracted from patient documents that included sex	age	clinical manifestations	histopathological report of the tumor and type of treatment given. RESULTS: Overall survival time in all patients was 8.5 months after diagnosis and there was no significant difference in survival according to sex (p=0.958). Histological analysis revealed that squamous cell carcinoma was the most common histologic type (35%). Kaplan-Meier statistical methods estimated the average survival time fo…	and appropriated treatment	may improve surgical morbidity and mortality. Low survival of lung cancer in our center patients show our shortages in screening programs for early diagnosis. Designing studies with larger sample size that take some other variables like staging of patients is now necessary.;Asian Pac J Cancer Prev. 2012.13(9):4387-91.;Zahir ST1	Mirtalebi M.;Research Support	Non-U.S. Gov't	Adenocarcinoma/mortality*	Adenocarcinoma/pathology	Adult	Age Factors	Aged	Carcinoma	Squamous Cell/mortality*	Carcinoma	Squamous Cell/pathology	Cross-Sectional Studies	Female	Humans	Iran/epidemiology	Kaplan-Meier Estimate	Lung Neoplasms/mortality*	Lung Neoplasms/pathology	Male	Middle Aged	Proportional Hazards Models	Retrospective Studies	Survival Rate	Time Factors;;;;;;;;;;;;;;
0;Survival of first and second primary breast cancer.;Abstract BACKGROUND: A second primary tumor (SPT) in the breast is the most common one seen in clinical practice. There are conflicting reports regarding the incidence and survival of patients with SPT in the breast. METHODS: To elucidate this	data on 139	932 patients with primary breast cancer	reported to the Surveillance	Epidemiology	and End Results Program between 1973 and 1986	were analyzed. Of these	3431 patients had a contralateral metachronous breast cancer (interval	> 6 months). RESULTS: Survival from the date of diagnosis of the metachronous breast tumors was compared with that of patients with single breast tumors	controlling for age at diagnosis	stage	race	and treatment. In the multivariate analysis	age and stage at diagnosis of first and second tumors were the only variables that significantly influenced survival. The survival of patients with localized SPT was similar to that of patients with a localized single breast tumor. Patients with regionally advanced SPT lived for a shorter time than did corresponding patients with only one tumor. CONCLUSIONS: Patients with single breast cancer wer…	efforts for early detection by physical examination and mammography of survivors of single breast cancer are advocated because the survival of patients with a localized SPT in the breast is as good as that of those with a single localized tumor.;Cancer. 1993 Jan 1.71(1):172-6.;Robinson E1	Rennert G	Rennert HS	Neugut AI.;Age Factors	Breast Neoplasms/mortality*	Breast Neoplasms/pathology	Female	Humans	Incidence	Middle Aged	Neoplasm Staging	Neoplasms	Multiple Primary/mortality*	Neoplasms	Multiple Primary/pathology	Proportional Hazards Models	Survival Analysis;;;;;;;;;;;;;;
0;Survival impact index and ultrahigh-dimensional model-free screening with survival outcomes.;Abstract Motivated by ultrahigh-dimensional biomarkers screening studies	we propose a model-free screening approach tailored to censored lifetime outcomes. Our proposal is built upon the introduction of a new measure	survival impact index (SII). By its design	SII sensibly captures the overall influence of a covariate on the outcome distribution	and can be estimated with familiar nonparametric procedures that do not require smoothing and are readily adaptable to handle lifetime outcomes under various censoring and truncation mechanisms. We provide large sample distributional results that facilitate the inference on SII in classical multivariate settings. More importantly	we investigate SII as an effective screener for ultrahigh-dimensional data	not relying on rigid regression model assumptions for real applications. We establish the sure screening property of the proposed SII-based screener. Extensive numerical studies are carried out to assess the performance of our method compared with other existing screening methods. A lung cancer microarray data is analyzed to demonstrate the practical utility of our proposals.;Biometrics. 2016 Dec…	2	3	Zheng Q4	Peng L5	Huang Z1	3	6.;Research Support	Non-U.S. Gov't	Biomarkers	Biometry/methods*	Computer Simulation	Humans	Lung Neoplasms/mortality*	Microarray Analysis	Models	Statistical*	Statistics	Nonparametric	Survival Analysis*	Biomarkers	R01 HL113548/HL/NHLBI NIH HHS/United States;;;;;;;;;;;;;;
0;Survival analysis of breast cancer patients using Cox and frailty models.;Abstract BACKGROUND: Cox proportional hazard (CPH) model is the most widely used model for survival analysis. When there are unobserved/unmeasured individuals factor	then the results of the Cox proportional hazard model may not be reliable. The purpose of this study was to compare the results of CPH and frailty models in breast cancer (BC) patients. METHODS: A historical cohort study was carried out using medical records gathered from the Fars Province Cancer Registry. The dataset consisted of 769 women having BC referred to Shiraz Namazi Hospital	south of Iran. These patients had been followed for 6 years. After selecting the most important prognostic risk factors on survival	CPH and gamma-frailty Cox models were used to estimate the effects of the risk factors. RESULTS: The results of CPH model showed that	tumor characteristics and number of involved lymph nodes increase the mortality hazard of BC(P<0.05). In addition	the frailty model showed that there is at least a latent factor in the model (P=0.005). CONCLUSION: Both of the frailty and CPH model emphasis that the early detection of BC improves survival in BC patients.;J Res Health Sci. 2012 Dec 13.12(2):127-30.;Faradmal J1	Talebi A	Rezaianzadeh A	Mahjub H.;Research Support	Non-U.S. Gov't	Adult	Aged	Aged	80 and over	Breast Neoplasms/diagnosis	Breast Neoplasms/mortality*	Breast Neoplasms/pathology	Cohort Studies	Early Detection of Cancer/mortality	Female	Humans	Iran/epidemiology	Lymph Nodes/pathology	Lymphatic Metastasis	Middle Aged	Prognosis	Proportional Hazards Models	Risk Factors	Survival Analysis	Young Adult;;;;;;;;;;;;;;
0;Surface-enhanced Raman spectroscopy + support vector machine: a new noninvasive method for prostate cancer screening?;Abstract Prostate cancer is one of the most common malignancies of the older males worldwide. Early diagnosis and treatment are important to improve the survival of patients. Recently	we developed a new method for prostate cancer screening: by measuring the serum surface-enhanced Raman spectroscopy of prostate cancer patients and normal subjects	combining with classification algorithms of support vector machines	the measured surface-enhanced Raman spectroscopy spectra are successfully classified with accuracy of 98.1%. Although the practical application faces several difficulties	we believe that this label-free serum surface-enhanced Raman spectroscopy analysis technique combined with support vector machine diagnostic algorithms will become a powerful tool for noninvasive prostate cancer screening in the future.;Expert Rev Anticancer Ther. 2015 Jan.15(1):5-7. doi: 10.1586/14737140.2015.992419.;Li S1	Guo Z	Liu Z.;Editorial	Humans	Male	Mass Screening/methods	Predictive Value of Tests	Prostatic Neoplasms/diagnosis*	Spectrum Analysis	Raman/methods*	Support Vector Machine;;;;;;;;;;;;;;
0;Support vector machine based diagnostic system for breast cancer using swarm intelligence.;Abstract Breast cancer is becoming a leading cause of death among women in the whole world	meanwhile	it is confirmed that the early detection and accurate diagnosis of this disease can ensure a long survival of the patients. In this paper	a swarm intelligence technique based support vector machine classifier (PSO_SVM) is proposed for breast cancer diagnosis. In the proposed PSO-SVM	the issue of model selection and feature selection in SVM is simultaneously solved under particle swarm (PSO optimization) framework. A weighted function is adopted to design the objective function of PSO	which takes into account the average accuracy rates of SVM (ACC)	the number of support vectors (SVs) and the selected features simultaneously. Furthermore	time varying acceleration coefficients (TVAC) and inertia weight (TVIW) are employed to efficiently control the local and global search in PSO algorithm. The effectiveness of PSO-SVM has been rigorously evaluated against the Wisconsin Breast Cancer Dataset (WBCD)	which is commonly used among researchers who use machine learning methods for breast cancer diagnosis. The proposed system is compared with the grid search method with feature selection by F-score. The experimental results demonstrate that the proposed approach not only obtains much more appropriate model parameters and discriminative feature subset	but also needs smaller set of SVs for training	giving high predictive accuracy. In addition	Compared to the existing methods in previous studies	the proposed system can also be regarded as a promising success with the excellent classification accuracy of 99.3% via 10-fold cross validation (CV) analysis. Moreover	a combination of five informative features is identified	which might provide important insights to the nature of the breast cancer disease and give an important clue for the physicians to take a closer attention. We believe the promising result can ensure that the physicians make very accurate diagnostic decision in clinical breast cancer diagnosis.;J Med Syst. 2012 Aug.36(4):2505-19. doi: 10.1007/s10916-011-9723-0. Epub 2011 May 3.;Chen HL1	Yang B	Wang G	Wang SJ	Liu J	Liu DY.;Research Support	Non-U.S. Gov't	Algorithms	Artificial Intelligence	Breast Neoplasms/classification	Breast Neoplasms/diagnosis*	Diagnosis	Computer-Assisted*	Female	Humans	Support Vector Machine*;;;;;;;;;;;;;;
0;Summary measures of agreement and association between many raters' ordinal classifications.;Abstract PURPOSE: Interpretation of screening tests such as mammograms usually require a radiologist's subjective visual assessment of images	often resulting in substantial discrepancies between radiologists' classifications of subjects' test results. In clinical screening studies to assess the strength of agreement between experts	multiple raters are often recruited to assess subjects' test results using an ordinal classification scale. However	using traditional measures of agreement in some studies is challenging because of the presence of many raters	the use of an ordinal classification scale	and unbalanced data. METHODS: We assess and compare the performances of existing measures of agreement and association as well as a newly developed model-based measure of agreement to three large-scale clinical screening studies involving many raters' ordinal classifications. We also conduct a simulation study to demonstrate the key properties of the summary measures. RESULTS: The assessment of a…	Freer PE2	Nelson KP3.;Review	Research Support	N.I.H.	Extramural	Research Support	Non-U.S. Gov't	Breast Neoplasms/classification	Breast Neoplasms/diagnosis*	Computer Graphics	Data Interpretation	Statistical	Female	Humans	Mammography*/classification	Mammography*/statistics & numerical data	Mass Screening/standards	Mass Screening/statistics & numerical data*	Observer Variation*	Reproducibility of Results	HHSN261201100031C/CA/NCI NIH HHS/United States	R01 CA172463/CA/NCI NIH HHS/United States;;;;;;;;;;;;;;
0;Suicidal ideation and suicide attempts in general medical illnesses.;Abstract BACKGROUND: This study examines the association between the presence of a general medical illness and suicidality in a representative sample of US young adults. METHODS: Between 1988 and 1994	7589 individuals aged 17 to 39 years were administered the Diagnostic Interview Schedule as part of a national probability survey. The survey collected information about lifetime suicidal ideation and suicide attempts	a checklist of common general medical conditions	and data on major depression	alcohol use	and demographic characteristics. RESULTS: Whereas 16.3% of respondents described suicidal ideation at some point in their lives	25.2% of individuals with a general medical condition	and 35.0% of those with 2 or more medical illnesses reported life-time suicidal ideation. Similarly	whereas 5.5% of respondents had made a suicide attempt	8.9% of those with a general medical illness and 16.2% of those with 2 or more medical conditions had attempted suicide. In models controlling for major depression	depressive symptoms	alcohol use	and demographic characteristics	presence of a general medical condition predicted a 1.3 times increase in likelihood of suicidal ideation. more specifically	pulmonary diseases (asthma	bronchitis) were associated with a two-thirds increase in the odds of lifetime suicidal ideation. Cancer and asthma were each associated with a more than 4-fold increase in the likelihood of a suicide attempt. CONCLUSIONS: A significant association was found between medical conditions and suicidality that persisted after adjusting for depressive illness and alcohol use. The findings support the n…	over and above use of general depression instruments.;Arch Intern Med. 2000 May 22.160(10):1522-6.;Druss B1	Pincus H.;Research Support	U.S. Gov't	P.H.S.	Adolescent	Adult	Chronic Disease/psychology*	Female	Humans	Likelihood Functions	Male	Personality Assessment	Risk	Suicide/psychology*	Suicide/statistics & numerical data	Suicide	Attempted/psychology*	Suicide	Attempted/statistics & numerical data	United States	K08-MH01566-01A1/MH/NIMH NIH HHS/United States;;;;;;;;;;;;;;
0;Subclinical hypothyroidism is associated with increased risk for cancer mortality in adult Taiwanese-a 10 years population-based cohort.;Abstract BACKGROUND: The association between subclinical hypothyroidism (SCH) and cancer mortality is seldom discussed. METHODS: A total of 115	746 participants without thyroid disease history	aged 20 and above	were recruited from four nationwide health screening centers in Taiwan from 1998 to 1999. SCH was defined as a serum thyroid-stimulating hormone (TSH) level of 5.0-19.96 mIU/L with normal total thyroxine concentrations. Euthyroidism was defined as a serum TSH level of 0.47-4.9 mIU/L. Cox proportional hazards regression analyses were used to estimate the relative risks (RRs) of death from cancer f…	746 adults	1	841 had SCH (1.6%) and 113	905 (98.4%) had euthyroidism. There were 1	532 cancer deaths during the 1	034	082 person-years follow-up period. Adjusted for age	gender	body mass index	diabetes	hypertension	dyslipidemia	smoking	alcohol drinking	betel nut chewing	physical activity	income	and education level	the RRs (95% confidence interval) of cancer deaths among subjects with SCH versus euthyroid subjects were 1.51 (1.06 to 2.15). Cancer site analysis revealed a significant increased risk of bone	skin and breast cancer among SCH subjects (RR 2.79	(1.01	7.70)). The risks of total cancer deaths were more prominent in the aged (RR 1.71	(1.02 to 2.87))	in females (RR 1.69 (1.08 to 2.65))	and in heavy smokers (RR 2.24	(1.19 to 4.21)). CONCLUSIONS: Subjects with SCH had a significantly increased risk for cancer mortality among adult Taiwanese. This is the first report to demonstrate the association between SCH and cancer mortality.;PLoS One. 2015 Apr 1.10(4):e0122955. doi: 10.1371/journal.pone.0122955. eCollection 2015.;Tseng FY1	Lin WY2	Li CI3	Li TC4	Lin CC5	Huang KC6.;Research Support	Non-U.S. Gov't	Adult	Asymptomatic Diseases/mortality*	Cohort Studies	Female	Humans	Hypothyroidism/complications	Hypothyroidism/mortality*	Kaplan-Meier Estimate	Male	Middle Aged	Neoplasms/etiology	Neoplasms/mortality*	Proportional Hazards Models	Risk Factors
0;Structured additive regression modeling of age of menarche and menopause in a breast cancer screening program.;Abstract Breast cancer risk is believed to be associated with several reproductive factors	such as early menarche and late menopause. This study is based on the registries of the first time a woman enters the screening program	and presents a spatio-temporal analysis of the variables age of menarche and age of menopause along with other reproductive and socioeconomic factors. The database was provided by the Portuguese Cancer League (LPCC)	a private nonprofit organization dealing with multiple issues related to oncology of which the Breast Cancer Screening Program is one of its main activities. The registry consists of 259	652 records of women who entered the screening program for the first time between 1990 and 2007 (45-69-year age group). Structured Additive Regression (STAR) models were used to explore spatial and temporal correlations with a wide range of covariates. These models are flexible enough to deal with a variety of complex datasets	allowing us to reveal possible relationships among the variables considered in this study. The analysis shows that early menarche occurs in younger women and in municipalities located in the interior of central Portugal. Women living in inland municipalities register later ages for menopause	and those born in central Portugal after 1933 show a decreasing trend in the age of menopause. Younger ages of menarche and late menopause are observed in municipalities with a higher purchasing power index. The analysis performed in this study portrays the time evolution of the age of menarche and age of menopause and their spatial characterization	adding to the identification of factors that could be of the utmost importance in future breast cancer incidence research.;Biom J. 2014 May.56(3):416-27. doi: 10.1002/bimj.201200260. Epub 2014 Mar 10.;Duarte E1	de Sousa B	Cadarso-Suarez C	Rodrigues V	Kneib T.;Research Support	Non-U.S. Gov't	Adolescent	Adult	Age Factors	Aged	Biometry/methods*	Breast Neoplasms/epidemiology*	Breast Neoplasms/physiopathology	Child	Female	Humans	Mass Screening*	Menarche*	Menopause*	Middle Aged	Models	Statistical*	Pregnancy	Regression Analysis;;;;;;;;;;;;;;
1;Strategic Distributional Cost-Effectiveness Analysis for Improving National Cancer Screening Uptake in Cervical Cancer: A Focus on Regional Inequality in South Korea.;Abstract PURPOSE: The purpose of this study was to conduct a cost effectiveness analysis of strategies designed to improve national cervical cancer screening rates	along with a distributional cost effectiveness analysis that considers regional disparities. MATERIALS AND METHODS: Cost effectiveness analysis was conducted using a Markov cohort simulation model	with quality adjusted life years as the unit of effectiveness. The strategies considered were current (biennial Papanicolaou smear cytology of females aged 20 or above)	strong screening recommendation by mail to target regions (effect	12% increase in screening uptake. cost	1	000 Korean won per person)	regular universal screening recommendation by mail (effect	6% increase in screening uptake. cost	500 Korean won per person)	and strong universal screening recommendation by mail (effect	12% increase in screening uptake. cost	1	000 Korean won per person). Distributional cost effectiveness analysis was conducted by calculating the cost effectiveness of strategies using the Atkinson incremental cost effectiveness ratio. RESULTS: All strategies were under the threshold value	which was set as the Korean gross domestic product of $25	990. In particular	the 'strong screening recommendation to target regions' strategy was found to be the most cost effective (incremental cost effectiveness ratio	7	361	145 Korean won). This was also true when societal inequality aversion increased in the distributional cost effectiveness analysis. CONCLUSION: The 'strong screening recommendation to target regions' strategy was the most cost effective approach	even when adjusting for inequality. As efficiency and equity are objectives concurrently sought in healthcare	these findings imply a need to develop appropriate economic evaluation methodologies to assess healthcare policies.;Cancer Res Treat. 2018 Jan.50(1):212-221. doi: 10.4143/crt.2016.525. Epub 2017 Mar 30.;Lee TH1	2	Kim W1	2	Shin J2	3	Park EC2	3	Park S2	4	Kim TH2	4.;Adult	Aged	Aged	80 and over	Cohort Studies	Cost-Benefit Analysis/methods*	Female	Humans	Mass Screening	Middle Aged	Republic of Korea	Uterine Cervical Neoplasms/economics*	Uterine Cervical Neoplasms/pathology	Young Adult;;;;;;;;;;;;;;
0;Statistical models for longitudinal biomarkers of disease onset.;Abstract We consider the analysis of serial biomarkers to screen and monitor individuals in a given population for onset of a specific disease of interest. The biomarker readings are subject to error. We survey some of the existing literature and concentrate on two recently proposed models. The first is a fully Bayesian hierarchic…	Turnbull BW.;Research Support	U.S. Gov't	Non-P.H.S.	Research Support	U.S. Gov't	P.H.S.	Algorithms	Bayes Theorem	Biomarkers*	Humans	Longitudinal Studies	Male	Models	Statistical*	Prostate-Specific Antigen	Prostatic Neoplasms/diagnosis	ROC Curve	Biomarkers	Prostate-Specific Antigen	R01 CA61120/CA/NCI NIH HHS/United States	R01 CA66218/CA/NCI NIH HHS/United States	R01 CA79080/CA/NCI NIH HHS/United States;;;;;;;;;;;;;;
0;Standardized rates of recurrent outcomes.;Abstract Longitudinal studies are often concerned with estimating the rate of an event that may recur. Examples are nonmelanoma skin cancer rates	screening rates for breast cancer using mammography and hospital admission rates. We propose simple estimators for directly and indirectly standardized summary rates and relative rates of recurrent events and their variances. We also develop an estimator of the excess rate in an area if the rate in another area applied. For non-recurrent events	the estimators are identical to the usual standardized summary rates. The estimators are independent of the underlying distribution of the event of interest and allow for unequal follow-up times and event rate heterogeneity among individuals. The method is not computationally intensive and does not require specialized software. We illustrate the application of the method in a retrospective cohort…	Glynn RJ	Fisher ES	Sharp SM	Lu-Yao G	Wennberg JE.;Research Support	U.S. Gov't	P.H.S.	Boston	Cohort Studies	Connecticut	Data Interpretation	Statistical*	Episode of Care*	Forecasting	Health Expenditures/statistics & numerical data	Hospitalization/economics	Hospitalization/statistics & numerical data*	Humans	Medicare	Models	Statistical	Patient Admission/statistics & numerical data	Recurrence	Regression Analysis	Retrospective Studies	Risk Factors	United States	CA52192/CA/NCI NIH HHS/United States	CA57494/CA/NCI NIH HHS/United States	HS05745/HS/AHRQ HHS/United States;;;;;;;;;;;;;;
0;Stage-specific cancer incidence: an artificially mixed multinomial logit model.;Abstract Early detection of prostate cancer using the prostate-specific antigen test led to a sharp spike in the incidence of the disease accompanied by an equally sharp improvement in patient prognoses as evaluated at the point of advanced diagnosis. Observed outcomes represent age at diagnosis and stage	a categorical prognostic variable combining the actual stage and the grade of tumor. The picture is summarized by the stage-specific cancer incidence that represents a joint survival-multinomial response regressed on factors affecting the unobserved history of the disease before diagnosis (mixture). Fitting the complex joint mixed model to large population data is a challenge. We develop a stable…	Tsodikov A.;Research Support	N.I.H.	Extramural	Aged	Aged	80 and over	Humans	Likelihood Functions	Male	Mass Screening	Middle Aged	Models	Statistical*	Neoplasm Staging/statistics & numerical data	Prostatic Neoplasms/classification*	Prostatic Neoplasms/diagnosis	Prostatic Neoplasms/epidemiology*	SEER Program/statistics & numerical data	United States/epidemiology	U01 CA097414/CA/NCI NIH HHS/United States	U01 CA097414-08/CA/NCI NIH HHS/United States	U01 CA97414/CA/NCI NIH HHS/United States;;;;;;;;;;;;;;
1;Stage distribution at first and repeat examinations in breast cancer screening.;Abstract OBJECTIVES: To investigate observed stage distributions at first and repeat screenings. To compare the observed outcomes with expected values based on simulation modelling	varying the assumptions about the natural history of the disease. METHODS: An overview is made of observed data on stage distribution at first and repeat screenings and the difference between those distributions is summarised in a Gini coefficient. Four possible explanations for the observations are considered	two of these are worked out as Miscan simulation models	and the outcomes are compared with observations. RESULTS: Often the reported stage distributions at repeat screenings are not or only slightly more favourable than at first screenings and	in the ones that are more favourable	the difference is relatively small. If	in the Miscan model	it is assumed that there is no correlation between the duration of preclinical breast cancer in consecutive tumour size categories and that there is a strong influence of latent cancers	it is not possible to reproduce the observed outcomes. CONCLUSIONS: The two modelled explanations are not sufficient. Decreasing sensitivity seems an unlikely explanation for the discrepancy in many screening programmes. The possibility that the observations may be explained because false reassurance has been given should be seriously considered and investigated.;J Med Screen. 1999.6(3):132-8.;Bo…	de Koning H	van Oortmarssen G	Warmerdam P	van der Maas P.;Meta-Analysis	Adult	Aged	Breast Neoplasms/pathology*	Computer Simulation	Confidence Intervals	Disease Progression	Female	Humans	Mass Screening/methods*	Mass Screening/statistics & numerical data	Middle Aged	Models	Statistical	Neoplasm Staging/statistics & numerical data	Sensitivity and Specificity;;;;;;;;;;;;;;
0;Spatio-temporal imaging of the hemoglobin in the compressed breast with diffuse optical tomography.;Abstract We develop algorithms for imaging the time-varying optical absorption within the breast given diffuse optical tomographic data collected over a time span that is long compared to the dynamics of the medium. Multispectral measurements allow for the determination of the time-varying total …	we decompose the hemodynamics in time into a linear combination of spatio-temporal basis functions	the coefficients of which are estimated using all of the data simultaneously	making use of a Newton-based nonlinear optimization algorithm. The solution of the extremely large least-squares problem which arises in computing the Newton update is obtained iteratively using the LSQR algorithm. A Laplacian spatial regularization operator is applied	and	in addition	we make use of temporal regularization which tends to encourage similarity between the images of the spatio-temporal coefficients. Results are shown for an extensive simulation	in which we are able to image and quantify localized changes in both total hemoglobin concentration and oxygen saturation. Finally	a breast compression study has been performed for a normal breast cancer screening subject	using an instrument which allows for highly accurate co-registration of multispectral diffuse optical measurements with an x-ray tomosynthesis image of the breast. We are able to quantify the global return of blood to the breast following compression	and	in addition	localized changes are observed which correspond to the glandular region of the breast.;Phys Med Biol. 2007 Jun 21.52(12):3619-41. Epub 2007 May 23.;Boverman G1	Fang Q	Carp SA	Miller EL	Brooks DH	Selb J	Moore RH	Kopans DB	Boas DA.;Research Support	N.I.H.	Extramural	Research Support	U.S. Gov't	Non-P.H.S.	Algorithms*	Breast/physiology*	Computer Simulation*	Female	Hemoglobins/analysis*	Humans	Mammography/methods	Oxygen/analysis*	Tomography	Optical/instrumentation	Tomography	Optical/methods*	Hemoglobins	Oxygen;;;;;;;;;;;;;;
1;Sojourn time and lead time projection in lung cancer screening.;Abstract OBJECTIVES: We investigate screening sensitivity	transition probability and sojourn time in lung cancer screening for male heavy smokers using the Mayo Lung Project data. We also estimate the lead time distribution	its property	and the projected effect of taking regular chest X-rays for lung cancer detection. METHODS: We apply the statistical method developed by Wu et al. [1] using the Mayo Lung Project (MLP) data	to make Bayesian inference for the screening test sensitivity	the age-dependent transition probability from disease-free to preclinical state	and the sojourn time distribution	for male heavy smokers in a periodic screening program. We then apply the statistical method developed by Wu et al. [2] using the Bayesian posterior samples from the MLP data to make inference for the lead time	the time of diagnosis advanced by screening for male heavy smokers. The lead time is distributed as a mixture of a point mass at zero and a piecewise continuous distribution	which corresponds to the probability of no-early-detection	and the probability distribution of the early diagnosis time. We present estimates of these two measures for male heavy smokers by simulations. RESULTS: The posterior sensitivity is almost symmetric	with posterior mean 0.89	and posterior median 0.91. the 95% highest posterior density (HPD) interval is (0.72	0.98). The posterior mean sojourn time is 2.24 years	with a posterior median of 2.20 years for male heavy smokers. The 95% HPD interval for the mean sojourn time is (1.57	3.35) years. The age-dependent transition probability is not a monotone function of age. it has a single maximum at age 68. The mean lead time increases as the screening time interval decreases. The standard error of the lead time also increases as the screening time interval decreases. CONCLUSION: Although the mean sojourn time for male heavy smokers is longer than expected	the predictive estimation of the lead time is much shorter. This may provide policy makers important information on the effectiveness of the chest X-rays and sputum cytology in lung cancer early detection. Published by Elsevier Ireland Ltd.;Lung Cancer. 2011 Jun.72(3):322-6. doi: 10.1016/j.lungcan.2010.10.010. Epub 2010 Nov 13.;Wu D1	Erwin D	Rosner GL.;Research Support	N.I.H.	Extramural	Adenocarcinoma/diagnosis*	Adenocarcinoma/epidemiology	Adenocarcinoma/pathology	Aged	Bayes Theorem	Computer Simulation*	Early Detection of Cancer	Humans	Lung Neoplasms/diagnosis*	Lung Neoplasms/epidemiology	Lung Neoplasms/pathology	Male	Mass Chest X-Ray*/statistics & numerical data	Middle Aged	Sensitivity and Specificity	Smoking	Time Factors	P30 CA006973/CA/NCI NIH HHS/United States	R03 CA115012/CA/NCI NIH HHS/United States	CA-115012/CA/NCI NIH HHS/United States;;;;;;;;;;;;;;
0;Social support buffers the effect of self-esteem on quality of life of early-stage cervical cancer survivors in Taiwan.;Abstract PURPOSE: The purpose of this study was to examine the effects of self-esteem and social support on quality of life (QoL) in stage I and II cervical cancer survivors. METHOD: The sample consisted of 110 participants who had been diagnosed with stage I-II cervical cance…	the Rosenberg Self-Esteem Scale	Medical Outcomes Study Social Support Survey	and European Organization for Research and Treatment of Cancer Quality of Life Questionnaire 30. Data were analyzed using descriptive statistics	independent sample t-test	one-way ANOVA	and hierarchical multiple linear regression analyses. RESULTS: The participants' mean age was 60.74 � 10.69 years. Better QoL was significantly associated with younger age	higher self-esteem	and stronger social support. in addition	social support buffered the effect of self-esteem on global QoL. Together	five variables (age	time since treatment	self-esteem	social support	and the interaction term of self-esteem and social support) explained 36% of the variance in global QoL	with self-esteem being the strongest predictor. CONCLUSIONS: The results of this study advance current knowledge of QoL in cervical cancer survivors by demonstrating that survivors with low self-esteem and social support tend to have lower QoL than those with low self-esteem but high social support. Health professionals should help survivors seek support and provide appropriate strategies to expa…	Chen ML2	Chang TC3	Chou HH3	Chen MY3.;Research Support	Non-U.S. Gov't	Adaptation	Psychological	Aged	Analysis of Variance	Cross-Sectional Studies	Early Detection of Cancer	Female	Humans	Linear Models	Middle Aged	Neoplasm Invasiveness/pathology	Neoplasm Staging	Quality of Life*	Risk Assessment	Self Concept*	Sickness Impact Profile	Social Support*	Surveys and Questionnaires	Survivors/statistics & numerical data	Taiwan	Uterine Cervical Neoplasms/pathology*	Uterine Cervical Neoplasms/psychology*	Uterine Cervical Neoplasms/therapy*;;;;;;;;;;;;;;
0;Social support and non-participation in breast cancer screening: a Danish cohort study.;Abstract BACKGROUND: Social support may have an impact on screening participation. We studied the association between social support in 2006	defined as frequencies of contacts	instrumental support and emotional support and participation in breast cancer screening in 2008-09. METHODS: This population-based cohort study included 4512 women who had participated in a Health Survey in 2006 and who also were in the target group for the first round of organized breast cancer screening in the Central Denmark region in 2008-09. RESULTS: Women with infrequent contacts with frien…	95% confidence interval (CI) 1.26-2.26	P-value < 0.001 and PR 1.56	95% CI 1.21-2.20	P-value < 0.001	respectively] as were women who reported not to have someone to look after her home if she was away for some time and women who reported usually not or never having someone to turn to with personal concerns (PR 1.97	95% CI 1.53-2.54	P-value < 0.001 and PR 1.42	95% CI 1.14-1.77	P-value = 0.002	respectively). CONCLUSIONS: Low social support	indicated by items in each social support attribute	was associated with non-participation in breast cancer screening in 2008-09. Targeted social interventions may	therefore	have an impact on future screening behaviour	which calls for further research. © The Author 2015. Published by Oxford University Press on behalf of Faculty of Public Health. All rights reserved. For permissions	please e-mail: journals.permissions@oup.com.;J Public Health (Oxf). 2016 Jun.38(2):335-42. doi: 10.1093/pubmed/fdv051. Epub 2015 Apr 28.;Jensen LF1	Pedersen AF2	Andersen B3	Vedsted P2.;Research Support	Non-U.S. Gov't	Aged	Breast Neoplasms/diagnosis*	Breast Neoplasms/psychology*	Cohort Studies	Denmark	Early Detection of Cancer/psychology*	Female	Health Surveys	Humans	Linear Models	Mammography	Middle Aged	Patient Acceptance of Health Care/psychology	Patient Compliance/psychology*	Social Environment	Social Support*	Surveys and Questionnaires;;;;;;;;;;;;;;
0;Simulation models in population breast cancer screening: A systematic review.;Abstract The aim of this review was to critically evaluate published simulation models for breast cancer screening of the general population and provide a direction for future modeling. A systematic literature search was performed to identify simulation models with more than one application. A framework for qualitativ…	transparency of input data sources/assumptions	sensitivity analyses and risk of bias. validation	and outcomes was developed. Predicted mortality reduction (MR) and cost-effectiveness (CE) were compared to estimates from meta-analyses of randomized control trials (RCTs) and acceptability thresholds. Seven original simulation models were distinguished	all sharing common input parameters. The modeling approach was based on tumor progression (except one model) with internal and cross validation of the resulting models	but without any external validation. Differences in lead times for invasive or non-invasive tumors	and the option for cancers not to progress were not explicitly modeled. The models tended to overestimate the MR (11-24%) due to screening as compared to optimal RCTs 10% (95% CI - 2-21%) MR. Only recently	potential harms due to regular breast cancer screening were reported. Most scenarios resulted in acceptable cost-effectiveness estimates given current thresholds. The selected models have been repeatedly applied in various settings to inform decision making and the critical analysis revealed high risk of bias in their outcomes. Given the importance of the models	there is a need for externally validated models which use systematical evidence for input data to allow for more critical evaluation of breast cancer screening.;Breast. 2015 Aug.24(4):354-63. doi: 10.1016/j.breast.2015.03.013. Epub 2015 Apr 21.;Koleva-Kolarova RG1	Zhan Z2	Greuter MJ3	Feenstra TL4	De Bock GH5.;Review	Algorithms	Bias	Breast Neoplasms/diagnosis*	Cost-Benefit Analysis	Early Detection of Cancer/economics	Early Detection of Cancer/standards*	Female	Humans	Mass Screening/methods	Mass Screening/standards*	Mass Screening/statistics & numerical data	Models	Theoretical*	Sensitivity and Specificity;;;;;;;;;;;;;;
1;Simulation modeling of change to breast cancer detection age eligibility recommendations in Ontario	2002-2021.;Abstract PURPOSE: The purpose of this project was to demonstrate the development and use of a decision support tool based on simulation modeling of breast cancer screening to evaluate the implications for the provision of health services and the economic impact of extending routine radiographic screening for breast cancer to women in the 40-49 age group between 2002 and 2021. METHODS: …	breast cancer prevalence and incidence	screening program participation rate	sensitivity and specificity of the screening test and diagnostic test	stage transition probabilities	directed diagnosis rates and costs. FINDINGS: The model predicted that changes to age eligibility requirements would result in the detection of an additional 6610 women with breast cancer in Ontario requiring treatment	at an additional cost of 795 Canadian per case. These costs include those related to screening	diagnosis and initial treatment and apply to the 20-year period. CONCLUSIONS: The model provided a useful decision support tool for those planning and implementing breast cancer screening programs.;Cancer Detect Prev. 2004.28(6):453-60.;Hunter DJ1	Drake SM	Shortt SE	Dorland JL	Tran N.;Research Support	Non-U.S. Gov't	Age Factors	Breast Neoplasms/diagnosis*	Breast Neoplasms/economics	Computer Simulation*	Decision Support Techniques*	Female	Health Care Costs	Health Planning Guidelines	Humans	Markov Chains	Mass Screening	Middle Aged	Ontario;;;;;;;;;;;;;;
1;Significant improvement in breast cancer survival through population-based mammography screening.;Abstract The purpose of this study was to evaluate the effect of population-based mammography screening on survival. A total of 176 908 screening examinations were performed in 36 000 women aged 40-74 during the years 1987-1997. Screen-detected and interval primary invasive breast cancers (n=685	screened) were more often smaller (P<0.0001)	localised (P<0.0001) and histologically better differentiated (grade I vs II-III	P<0.0001) than pre-screening cancers and cancers detected after the defined interval from the last screening (n=184	clinical). Survival was far better in the screened group than in the clinical group (P<0.0001	HR 2.55. CI 95% 1.77-3.67). Cox's multivariate analysis revealed axillary lymph node negativity (P<0.0001)	histological grade I (P=0.0005) and size less than or equal to 20mm (P=0.0118) as explanations of the beneficial effect of screening. A new observation we recorded was that screening had a beneficial effect even in women whose cancer had already spread into the axillary lymph nodes.;Breast. 2003 Oct.12(5):308-13.;Klemi PJ1	Parvinen I	Pylkkänen L	Kauhava L	Immonen-Räihä P	Räsänen O	Helenius H.;Research Support	Non-U.S. Gov't	Adult	Aged	Breast Neoplasms/diagnosis*	Breast Neoplasms/mortality*	Confidence Intervals	Female	Finland	Humans	Mammography/utilization*	Mass Screening/standards*	Mass Screening/trends	Middle Aged	Neoplasm Staging	Population Surveillance	Predictive Value of Tests	Probability	Prognosis	Proportional Hazards Models	Risk Assessment	Survival Analysis;;;;;;;;;;;;;;
0;Should Never-Smokers at Increased Risk for Lung Cancer Be Screened?;Abstract INTRODUCTION: Lung cancer in never-smokers ranks among the 10 most common causes of death due to cancer worldwide and in the United States. However	it is unknown whether never-smokers at elevated risk for developing lung cancer may benefit from lung cancer screening. METHODS: The MIcrosimulation SCreening ANalysis (MISCAN)-Lung microsimulation model was used to assess the effects of lung cancer screening for simulated cohorts of never-smokers at different levels of relative risk (RR) for lung cancer compared with never-smokers at average ris…	the number of life-years gained per lung cancer death averted was lower (10.4 compared with 11.9) and the proportion of overdiagnosed cancers was higher (9.6% compared with 8.4%) for never-smokers compared with the USPSTF eligible cohort	as never-smokers are diagnosed at a later age. The estimated number of screens per lung cancer death averted ranged from 6162 for never-smokers at average risk to 151 for never-smokers with an RR of 35 compared with 353 for the USPSTF eligible cohort. CONCLUSIONS: Never-smokers with RRs of 15 to 35 have similar to better trade-offs between benefits and harms compared with ever-smokers recommended…	lung cancer screening is not beneficial.;J Thorac Oncol. 2015 Sep.10(9):1285-1291. doi: 10.1097/JTO.0000000000000593.;Ten Haaf K1	de Koning HJ2.;Research Support	N.I.H.	Extramural	Early Detection of Cancer	Female	Humans	Lung Neoplasms/etiology*	Lung Neoplasms/mortality	Male	Mass Screening	Risk Assessment	U01 CA152956/CA/NCI NIH HHS/United States	5U01CA152956-04/CA/NCI NIH HHS/United States;;;;;;;;;;;;;;
0;Shifting breast cancer trends in the United States.;Abstract PURPOSE: United States breast cancer incidence rates declined during the years 1999 to 2003	and then reached a plateau. These recent trends are impressive and may indicate an end to decades of increasing incidence. METHODS: To put emerging incidence trends into a broader context	we examined age incidence patterns (frequency and rates) during five decades. We used age density plots	two-component mixture models	and age-period-cohort (APC) models to analyze changes in the United States breast cancer population over time. RESULTS: The National Cancer Institute's Connecticut Historical Database and Surveillance	Epidemiology	and End Results program collected 600	000+ in situ and invasive female breast cancers during the years 1950 to 2003. Before widespread screening mammography in the early 1980s	breast cancer age-at-onset distributions were bimodal	with dominant peak frequency (or mode) near age 50 years and smaller mode near age 70 years. With widespread screening mammography	bimodal age distributions shifted to predominant older ages at diagnosis. From 2000 to 2003	the bimodal age distribution returned to dominant younger ages at onset	similar to patterns before mammography screening. APC models confirmed statistically significant calendar-period (screening) effects before and after 1983 to 1987. CONCLUSION: Breast cancer in the general United States population has a bimodal age at onset distribution	with modal ages near 50 and 70 years. Amid a background of previously increasing and recently decreasing incidence rates	breast cancer populations shifted from younger to older ages at diagnosis	and then back again. These dynamic fluctuations between early-onset and late-onset breast cancer types probably reflect a complex interaction between age-related biologic	risk factor	and screening phenomena.;J Clin Oncol. 2007 Sep 1.25(25):3923-9. Epub 2007 Aug 6.;Anderson WF1	Reiner AS	Matsuno RK	Pfeiffer RM.;Research Support	N.I.H.	Intramural	Age Distribution	Age of Onset	Aged	Aged	80 and over	Breast Neoplasms/epidemiology*	Carcinoma in Situ/epidemiology	Female	Humans	Incidence	Lymphatic Metastasis	Middle Aged	Models	Statistical	United States/epidemiology	Intramural NIH HHS/United States;;;;;;;;;;;;;;
1;Setting the target for a better cervical screening test: characteristics of a cost-effective test for cervical neoplasia screening.;Abstract OBJECTIVE: To determine the potential effects on costs and outcomes of changes in sensitivity and specificity with new screening methods for cervical cancer. METHODS: Using a Markov model of the natural history of cervical cancer	we estimated the effects of sensitivity	specificity	and screening frequency on cost-effectiveness. Our estimates of conventional Papanicolaou test sensitivity of 51% and specificity of 97% were obtained from a meta-analysis. We estimated the effect of reducing false-negative rates from 40-90% and increasing false-positive rates by up to 20%	independently and jointly. We varied the marginal cost of improving sensitivity from $0 to $15. RESULTS: When specificity was held constant	increasing sensitivity of the Papanicolaou test increased life expectancy and costs. When sensitivity was held constant	decreasing specificity of the Papanicolaou test increased costs	an effect that was more dramatic at more frequent intervals. Decreased specificity had a substantial effect on cost-effectiveness estimates of improved Papanicolaou test sensitivity. Most of those effects are related to the cost of evaluation and treatment of low-grade lesions. CONCLUSION: Policies or technologies that increased sensitivity of cervical cytologic screening increased overall costs	even if the cost of the technology was identical to that of conventional Papanicolaou smears. These effects appear to be caused by relatively high prevalence of low-grade lesions and are magnified at frequent screening intervals. Efficient cervical cancer screening requires methods with greater ability to detect lesions that are most likely to become cancerous.;Obstet Gynecol. 2000 Nov.96(5 Pt 1)…	McCrory DC	Subramanian S	McCall N	Nanda K	Datta S	Matchar DB.;Meta-Analysis	Research Support	Non-U.S. Gov't	Adolescent	Adult	Aged	Aged	80 and over	Cost-Benefit Analysis	Female	Humans	Markov Chains	Mass Screening/economics*	Mass Screening/standards*	Middle Aged	Papanicolaou Test*	Sensitivity and Specificity	United States	Uterine Cervical Neoplasms/economics	Uterine Cervical Neoplasms/pathology*	Vaginal Smears/economics*	Vaginal Smears/standards*;;;;;;;;;;;;;;
0;Screening mammography & breast cancer mortality: meta-analysis of quasi-experimental studies.;Abstract BACKGROUND: The magnitude of the benefit associated with screening has been debated. We present a meta-analysis of quasi-experimental studies on the effects of mammography screening. METHODS: We searched MEDLINE/PubMed and Embase for articles published through January 31	2013. Studies were included if they reported: 1) a population-wide breast cancer screening program using mammography with 5+ years of data post-implementation. 2) a comparison group with equal access to therapies. and 3) breast cancer mortality. Studies excluded were: RCTs	case-control	or simulation studies. We defined quasi-experimental as studies that compared either geographical	historical or birth cohorts with a screening program to an equivalent cohort without a screening program. Meta-analyses were conducted in Stata using the metan command	random effects. Meta-analyses were conducted separately for ages screened: under 50	50 to 69 and over 70 and weighted by population and person-years. RESULTS: Among 4	903 published papers that were retrieved	19 studies matched eligibility criteria. Birth cohort studies reported a significant benefit for women screened <age 50	but not for women screened ages 50-69. Significant reductions in breast cancer mortality were observed in historical comparisons. For geographical comparisons	there was a significant 20% reduction in mortality for women <age 50 and a significant 21-22% reduction for women ages 50-69. Studies that tested the interaction of geographical and historical comparisons produced a pooled	significant 13-17% reduction in incident breast cancer mortality for women ages 50-69	but the effects in most individual studies were non-significant. All studies of women ages 70+ were non-significant. CONCLUSIONS: Mammography screening may have modest effects on cancer mortality between the ages of 50 and 69 and non-significant effects for women older than age 70. Results are consistent with meta-analyses of RCTs. Effects on total mortality could not be assessed because of the l…	Kaplan RM1.;Meta-Analysis	Research Support	N.I.H.	Intramural	Breast Neoplasms/diagnosis*	Breast Neoplasms/mortality*	Cohort Studies	Confidence Intervals	Early Detection of Cancer*	Female	Geography	Humans	Mammography*	Middle Aged	Publication Bias	Risk Factors	Intramural NIH HHS/United States;;;;;;;;;;;;;;
1;Screening for Colorectal Cancer With Fecal Immunochemical Testing With and Without Postpolypectomy Surveillance Colonoscopy: A Cost-Effectiveness Analysis.;Abstract BACKGROUND: Population-based screening to prevent colorectal cancer (CRC) death is effective	but the effectiveness of postpolypectomy surveillance is unclear. OBJECTIVE: To evaluate the additional benefit in terms of cost-effectiveness of colonoscopy surveillance in a screening setting. DESIGN: Microsimulation using the ASCCA (Adenoma and Serrated pathway to Colorectal CAncer) model. DATA SOURCES: Dutch CRC screening program and published literature. TARGET POPULATION: Asymptomatic perso…	colonoscopy demand	life-years	and costs. RESULTS OF BASE-CASE ANALYSIS: FIT screening without surveillance reduced CRC mortality by 50.4% compared with no screening or surveillance. Adding surveillance to FIT screening reduced mortality by an additional 1.7% to 52.1% but increased lifetime colonoscopy demand by 62% (from 335 to 543 colonoscopies per 1000 persons) at an additional cost of €68 000	for an increase of 0.9 life-year. Extending the surveillance intervals to 5 years reduced CRC mortality by 51.8% and increased colonoscopy demand by 42.7% compared with FIT screening without surveillance. In an incremental analysis	incremental cost-effectiveness ratios (ICERs) for screening plus surveillance exceeded the Dutch willingness-to-pay threshold of €36 602 per life-year gained. RESULTS OF SENSITIVITY ANALYSIS: When using a parameter set representing low colorectal lesion prevalence or when colonoscopy costs were halved or colorectal lesion incidence was doubled	screening plus surveillance became cost-effective compared with screening without surveillance. LIMITATION: Limited data on FIT performance and background CRC risk in the surveillance population. CONCLUSION: Adding surveillance to FIT screening is not cost-effective based on the Dutch ICER threshold and substantially increases colonoscopy demand. Extending surveillance intervals to 5 years would …	Dutch Cancer Society	and Stand Up To Cancer.;Ann Intern Med. 2017 Oct 17.167(8):544-554. doi: 10.7326/M16-2891. Epub 2017 Oct 3.;Greuter MJE1	de Klerk CM1	Meijer GA1	Dekker E1	Coupé VMH1.;Aged	Colonic Polyps/diagnosis	Colonic Polyps/therapy	Colonoscopy/economics*	Colorectal Neoplasms/diagnosis*	Cost-Benefit Analysis	Early Detection of Cancer/economics*	Early Detection of Cancer/methods	Feces/chemistry*	Female	Humans	Male	Mass Screening/economics*	Mass Screening/methods	Middle Aged	Occult Blood*;;;;;;;;;;;;;;
1;Screening for Cervical Cancer in Primary Care: A Decision Analysis for the US Preventive Services Task Force.;Abstract IMPORTANCE: Evidence on the relative benefits and harms of primary high-risk human papillomavirus (hrHPV) testing is needed to inform guidelines. OBJECTIVE: To inform the US Preventive Services Task Force by modeling the benefits and harms of various cervical cancer screening s…	SETTING	AND PARTICIPANTS: Microsimulation model of a hypothetical cohort of women initiating screening at age 21 years. EXPOSURES: Screening with cytology	hrHPV testing	and cytology and hrHPV cotesting	varying age to switch from cytology to hrHPV testing or cotesting (25	27	30 years)	rescreening interval (3	5 years)	and triage options for hrHPV-positive results (16/18 genotype	cytology testing). Current guidelines-based screening strategies comprised cytology alone every 3 years starting at age 21 years	with or without a switch to cytology and hrHPV cotesting every 5 years from ages 30 to 65 years. Complete adherence for all 19 strategies was assumed. MAIN OUTCOMES AND MEASURES: Lifetime number of tests	colposcopies	disease detection	false-positive results	cancer cases and deaths	life-years	and efficiency ratios expressing the trade-off of harms (ie	colposcopies	tests) vs benefits (life-years gained	cancer cases averted). Efficient strategies were those that yielded more benefit and less harm than another strategy or a lower harm to benefit ratio than a strategy with less harms. RESULTS: Compared with no screening	all modeled cervical cancer screening strategies were estimated to result in substantial reductions in cancer cases and deaths and gains in life-years. The effectiveness of screening across the different strategies was estimated to be similar	with primary hrHPV-based and alternative cotesting strategies having slightly higher effectiveness and greater harms than current guidelines-based cytology testing. For example	cervical cancer deaths associated with the guidelines-based strategies ranged from 0.30 to 0.76 deaths per 1000 women	whereas new strategies involving primary hrHPV testing or cotesting were associated with fewer cervical cancer deaths	ranging from 0.23 to 0.29 deaths per 1000 women. In all analyses	primary hrHPV testing strategies occurring at 5-year intervals were efficient. For example	5-year primary hrHPV testing (cytology triage) based on switching from cytology to hrHPV screening at ages 30 years	27 years	and 25 years had ratios per life-year gained of 73	143	and 195 colposcopies	respectively. In contrast	strategies involving 3-year hrHPV testing had much higher ratios	ranging from 2188 to 3822 colposcopies per life-year gained. In most analyses	strategies involving cotesting were not efficient. CONCLUSIONS AND RELEVANCE: In this microsimulation modeling study	it was estimated that primary hrHPV screening may represent a reasonable balance of harms and benefits when performed every 5 years. Switching from cytology to hrHPV testing at age 30 years yielded the most efficient harm to benefit ratio when using colposcopy as a proxy for harms.;JAMA. 2018 Aug 21.320(7):706-714. doi: 10.1001/jama.2017.19872.;Kim JJ1	Burger EA1	2	Regan C1	Sy S1.;Research Support	N.I.H.	Extramural	Research Support	U.S. Gov't	P.H.S.	Adult	Advisory Committees	Aged
0;Screening as an application of decision theory.;Abstract We develop a decision-theoretical approach to setting the threshold for a screening procedure that declares each examined subject as a positive or a negative. It is fundamentally different from maximising the Youden index. The method incorporates the consequences of the two kinds of bad decisions (false positives and false negatives) by m…	Biomarkers	Biostatistics/methods*	Breast Neoplasms/diagnosis	Databases	Factual/statistics & numerical data	Decision Theory*	Diabetes Mellitus/diagnosis	False Negative Reactions	False Positive Reactions	Female	Humans	Linear Models	Mass Screening/statistics & numerical data*	Biomarkers;;;;;;;;;;;;;;
0;Rotary scanning equalization radiography: an efficient geometry for equalization mammography.;Abstract The detection of cancer in the radiographically dense breast is problematic	since the breast will produce a range of exposure that exceeds the useful dynamic range of high contrast film-screen combinations. It has been shown previously that mammographic scanning equalization radiography (MSER) can be used to overcome the latitude limitations of film-screen mammography. However	the tube loading of MSER is orders of magnitude greater than conventional mammography. A new rotary geometry for equalization radiography is proposed	in which the image receptor is exposed by repeated scans of a modulated slot beam	oriented at a variety of scanning angles with respect to the object. The superposition of the exposure from appropriately modulated	rotated slot beams produces an entrance exposure that will effectively equalize the film exposure. The principle advantages of this geometry is its simplicity and reduced tube loading. To determine the effectiveness and feasibility of RSER the effect of conventional	MSER	and RSER have been numerically simulated on the appearance of clinical mammograms	the relative heat loading	and the fraction of the breast imaged with high contrast are calculated. It is found that RSER produces images that are free of artefacts	and exhibit a similar degree of equalization	as found in MSER images. RSER accomplishes this with only four scanning angles	and a beam that is approximately 4 cm wide. The resulting tube loading is only three times greater than that found in conventional imaging. Numerical simulations indicate that RSER is a simple	feasible means of overcoming the latitude limitations of film-screen mammography.;Med Phys. 1994 Oct.21(10):1523-33.;Sabol JM1	Tam KK	Plewes DB.;Research Support	Non-U.S. Gov't	Computer Simulation	Female	Humans	Mammography*	Models	Theoretical*	Radiography/methods*	X-Rays;;;;;;;;;;;;;;
0;Risk of invasive cancer among women visually screened and colposcopy triaged by trained nurses in rural South India.;Abstract OBJECTIVE: To estimate the long-term risk of cervical cancer among women screened by visual inspection with acetic acid (VIA) and to evaluate the benefit of additional colposcopy triage in rural south India. METHODS: A retrospective analysis was conducted among 31 343 wo…	India between January 1	2000	and August 5	2003	as part of a randomized screening trial. Women with positive VIA test results were offered colposcopy triage by trained nurses. Cervical cancer incidence data during follow-up (January 1	2000	to December 31	2012) were obtained from a regional cancer registry. RESULTS: Among 3021 screen-positive women free of cancer at baseline	2974 women underwent colposcopy. colposcopic abnormalities suggestive of precancerous lesions were detected among 2792 of these women (93.9%). Compared with the women with negative VIA screening results	the hazard ratio (HR) of cervical cancer during follow-up among the VIA-positive women without colposcopic abnormalities was 6.5 (95% confidence interval [CI]	1.6-27.1). The risk was similar among VIA-positive women with colposcopic abnormalities but without histological confirmation (HR5.2. 95% CI	1.9-14.6). CONCLUSION: The high risk of cancer among women without colposcopic abnormalities who tested positive by VIA suggested that screening without triage is potentially effective. Copyright � 2015 International Federation of Gynecology and Obstetrics. Published by Elsevier Ireland Ltd. All rights reserved.;Int J Gynaecol Obstet. 2015 May.129(2):104-8. doi: 10.1016/j.ijgo.2014.11.019. Epub 2…	Malila N2	Esmy PO3	Muwonge R4	Hakama M2	Sankaranarayanan R5.;Research Support	Non-U.S. Gov't	Acetic Acid	Adult	Colposcopy/statistics & numerical data*	Early Detection of Cancer/methods*	Female	Humans	Incidence	India	Indicators and Reagents	Mass Screening/methods	Middle Aged	Practice Patterns	Nurses'*	Proportional Hazards Models	Retrospective Studies	Risk	Rural Population	Triage/methods*	Uterine Cervical Neoplasms/epidemiology	Uterine Cervical Neoplasms/pathology*	Vaginal Smears	Indicators and Reagents	Acetic Acid;;;;;;;;;;;;;;
1;Risk of cervical cancer associated with extending the interval between cervical-cancer screenings.;Abstract BACKGROUND: Although contemporary guidelines suggest that the intervals between Papanicolaou tests can be extended to three years among low-risk women with previous negative tests	the excess risk of cervical cancer associated with less frequent than annual screening is uncertain. METHODS: We determined the prevalence of biopsy-proven cervical neoplasia among 938	576 women younger than 65 years of age	stratified according to the number of previous consecutive negative Papanicolaou tests. Using a Markov model that estimates the rate at which dysplasia will progress to cancer	we estimated the risk of cancer within three years after one or more negative Papanicolaou tests	as well as the number of additional Papanicolaou tests and colposcopic examinations that would be required to avert one case of cancer given a particular interval between screenings. RESULTS: Among 31	728 women 30 to 64 years of age who had had three or more consecutive negative tests	the prevalence of biopsy-proven cervical intraepithelial neoplasia of grade 2 was 0.028 percent and the prevalence of grade 3 neoplasia was 0.019 percent. none of the women had invasive cervical cancer. According to our model	the estimated risk of cancer with annual Papanicolaou tests for three years was 2 in 100	000 among women 30 to 44 years of age	1 in 100	000 among women 45 to 59 years of age	and 1 in 100	000 among women 60 to 64 years of age. these risks would be 5 in 100	000	2 in 100	000	and 1 in 100	000	respectively	if screening were performed once three years after the last negative test. To avert one additional case of cancer by screening 100	000 women annually for three years rather than once three years after the last negative test	an average of 69	665 additional Papanicolaou tests and 3861 colposcopic examinations would be needed in women 30 to 44 years of age and an average of 209	324 additional Papanicolaou tests and 11	502 colposcopic examinations in women 45 to 59 years of age. CONCLUSIONS: As compared with annual screening for three years	screening performed once three years after the last negative test in women 30 to 64 years of age who have had three or more consecutive negative Papanicolaou tests is associated with an average excess risk of cervical cancer of approximately 3 in 100	000. Copyright 2003 Massachusetts Medical Society;N Engl J Med. 2003 Oct 16.349(16):1501-9.;Sawaya GF1	McConnell KJ	Kulasingam SL	Lawson HW	Kerlikowske K	Melnikow J	Lee NC	Gildengorin G	Myers ER	Washington AE.;Research Support	U.S. Gov't	P.H.S.	Adolescent	Adult	Cervical Intraepithelial Neoplasia/diagnosis	Cervical Intraepithelial Neoplasia/epidemiology*	Female	Humans	Mass Screening	Middle Aged	Papanicolaou Test*	Prevalence	Risk
0;Risk factors for breast cancer associated with mammographic features in Singaporean chinese women.;Abstract BACKGROUND: Mammographic density has been found to be a strong risk factor for breast cancer and to be associated with age	body weight	parity	and menopausal status. Most studies to date have been carried out in Western populations. The purpose of the study described here was to determine in a cross-sectional study in a Singaporean Chinese population the demographic	menstrual	reproductive	and anthropometric factors that are associated with quantitative variations in age-adjusted percentage mammographic densities and to examine the association of these factors with the dense and nondense areas of the mammogram. METHOD: We used mammograms and questionnaire data collected from subjects in the Singapore Breast Screening Project. Women ages 45 to 69 years participated and 84% of those …	most of them also associated	in opposite directions	with the dense and nondense components of the image. Percentage density was associated with age and weight (both negatively)	height and age at first birth (both positively)	and number of births and postmenopausal status (both negatively). Percentage density was weakly associated with a previous breast biopsy but was not associated with age at menarche or menopause	with use of hormones	or with a family history of breast cancer. CONCLUSION: Percentage mammographic density in Singaporean Chinese women has similar associations with risk factors for breast cancer to those seen in Caucasians.;Cancer Epidemiol Biomarkers Prev. 2004 Nov.13(11 Pt 1):1751-8.;Heng D1	Gao F	Jong R	Fishell E	Yaffe M	Martin L	Li T	Stone J	Sun L	Hopper J	Boyd NF.;Research Support	Non-U.S. Gov't	Aged	Breast/pathology*	Breast Neoplasms/etiology*	Cross-Sectional Studies	Estrogen Replacement Therapy	Female	Hormone Replacement Therapy	Humans	Linear Models	Mammography*	Menopause	Middle Aged	Reproductive History	Risk Factors	Singapore	Surveys and Questionnaires;;;;;;;;;;;;;;
0;Retrospective study of reasons for improved survival in patients with breast cancer in east Anglia: earlier diagnosis or better treatment.;Abstract OBJECTIVES: To investigate the recent fall in mortality from breast cancer in England and Wales	and to determine the relative contributions of improvements in treatment and earlier detection of tumours. DESIGN: Retrospective study of all women with breast cancer registered by the East Anglian cancer registry and diagnosed between 1982 and 1989. SUBJECTS: 3965 patients diagnosed 1982-5 compared with 4665 patients diagnosed 1986-9	in three age groups 0-49	50-64	> or = 65 years	with information on stage at diagnosis and survival. MAIN OUTCOME MEASURES: Three year relative survival rates by time period	age group	and stage. relative hazard ratios for each time period and age group derived from Cox's proportional hazards model	adjusted for single year of age and stage. RESULTS: Survival improved in the later time period	although there was little stage specific improvement. The proportion of early stage tumours increased especially in the 50-64 year age group	and adjustment for stage accounted for over half of the improvement in survival in women aged under 65 years. CONCLUSION: Over half of the drop in mortality in women aged under 65 years seems to be attributable to earlier detection of tumours	which has been observed since the mid-1980s. This could have resulted from an increase in breast awareness predating the start of the breast screening programme.;BMJ. 1997 Feb 15.314(7079):472-5.;Stockton D1	Davies T	Day N	McCann J.;Research Support	Non-U.S. Gov't	Adolescent	Adult	Age Distribution	Aged	Breast Neoplasms/diagnosis	Breast Neoplasms/mortality*	Breast Neoplasms/therapy	Child	Child	Preschool	England/epidemiology	Female	Humans	Infant	Infant	Newborn	Middle Aged	Neoplasm Staging	Proportional Hazards Models	Quality of Health Care	Retrospective Studies	Survival Analysis	Survival Rate	Wales/epidemiology;;;;;;;;;;;;;;
0;Repurposing Registered Drugs as Antagonists for Protease-Activated Receptor 2.;Abstract Virtual screening of a drug database identified Carvedilol	Loratadine	Nefazodone and Astemizole as PAR2 antagonists	after ligand docking and molecular dynamics simulations using a PAR2 homology model and a putative binding mode of a known PAR2 ligand. The drugs demonstrated competitive binding and antagonism of calcium mobilization and ERK1/2 phosphorylation in CHO-hPAR2 transfected cells	while inhibiting IL-6 secretion in PAR2 expressing MDA-MB-231 breast cancer cells. This research highlights opportunities for GPCR hit-finding from FDA-approved drugs.;J Chem Inf Model. 2015 Oct 26.55(10):2079-84. doi: 10.1021/acs.jcim.5b00500. Epub 2015 Oct 12.;Xu W1	Lim J1	Goh CY1	Suen JY1	Jiang Y1	Yau MK1	Wu KC1	Liu L1	Fairlie DP1.;Research Support	Non-U.S. Gov't	Binding	Competitive	Drug Discovery*	Drug Repositioning*	Humans	Models	Biological	Molecular Docking Simulation	Molecular Structure	Receptor	PAR-2/antagonists & inhibitors*	Receptor	PAR-2;;;;;;;;;;;;;;
0;Relationship between physician supply and breast cancer survival: a geographic approach.;Abstract Breast cancer is the most common cancer in women	accounting for nearly 30% of all female cancers. Breast cancer is the second leading cause of cancer mortality in women in the US. During the last two decades	the benefits of early detection	early intervention	and postoperative treatment have resulted in decreased breast cancer mortality in the US general population. However	the distribution of breast cancer mortality varies among geographic regions of the US. The reasons for this variation remain largely unknown. We choose to look for a possible association between the numbers of physicians in each city within the State of Florida and breast cancer survival among women aged 40+ residing in that particular city. Using Cox Proportionate Hazard Modeling	we found a direct association between the number of physicians practicing in a particular city and breast cancer survival in that particular city (P=0.0153)	while controlling for other known risk factors affecting survival. To our knowledge	this is the first study to report an association between physician supply and cancer survival within defined geographic areas. This association shows as physician density consistently dropped in a defined geographic area so did time of survival among women with breast cancer.;J Community Health. 2008 Aug.33(4):179-82. doi: 10.1007/s10900-008-9090-z.;Fleisher JM1	Lou JQ	Farrell M.;Research Support	Non-U.S. Gov't	Adult	Breast Neoplasms/mortality*	Female	Florida	Geography/statistics & numerical data*	Health Manpower/statistics & numerical data*	Humans	Middle Aged	Physicians/statistics & numerical data*	Proportional Hazards Models	Risk Factors	SEER Program	Socioeconomic Factors;;;;;;;;;;;;;;
0;Relationship among age	race	medical funding	and cervical cancer survival.;Abstract OBJECTIVE: To examine the impact of age	race	and medical funding on cervical cancer survival. MATERIALS AND METHODS: Study design was a retrospective chart review of cervical cancer patients. Charts were abstracted for demographic characteristics	Pap smear history	clinical presentation	treatment	and survival. Descriptive studies	Spearman correlation	and Cox's proportional hazards regression model were performed. RESULTS: One hundred-twenty-five cervical cancer patients were included. Mean age at diagnosis was 46.1 +/- 13.2 years	and median survival time from cervical cancer was 31 months. 11.2% of the study population was aged greater than 65 years. 63.4% were African American. and 44.6% had no medical funding. Diagnosis at age of at least 65 years was significantly correlated with suboptimal cervical cancer screening pattern (r = 0.36	p = .0003). Women aged at least 65 years old had a 3.39 time increased hazard of death compared to younger patients (p = .02. OR	3.39. 95% CI	1.20-9.56) after adjusting for advanced stage of disease and treatment modality. There was no significant association between medical funding or race on cervical cancer screening pattern	stage at diagnosis	or survival. CONCLUSION: Age at diagnosis (> or = 65 years)	but not medical funding or race	was correlated with suboptimal cervical cancer screening pattern and poor survival.;J Natl Med Assoc. 2010 Mar.102(3):199-205.;Federico C1	Alleyn J	Dola C	Tafti S	Galandak J	Jacob C	Bhuiyan A	Cheng J.;Age Factors	Educational Status	Employment/statistics & numerical data	Female	Humans	Insurance Coverage/statistics & numerical data*	Louisiana/epidemiology	Middle Aged	Proportional Hazards Models	Retrospective Studies	Risk Factors	Survival Analysis	Uterine Cervical Neoplasms/ethnology*	Uterine Cervical Neoplasms/mortality*;;;;;;;;;;;;;;
0;Relation between number of siblings and adult mortality and stroke risk: 25 year follow up of men in the Collaborative study.;Abstract STUDY OBJECTIVE: To investigate the relation between number of siblings	mortality risk	and stroke risk. DESIGN: Prospective cohort study. SETTING: 27 workplaces in Scotland. PARTICIPANTS: 5765 employed men aged 35-64 from a variety of different workplaces	screened between 1970 and 1973. MAIN RESULTS: There were strong relationships between number of siblings and socioeconomic variables and also with adult behavioural measures. Men with greater numbers of siblings had an increased risk of dying of all causes	coronary heart disease	lung cancer	stomach cancer	and respiratory disease over a 25 year follow up period. Adjustment for risk factors could explain these associations	excepting stomach cancer mortality. With the definition of stroke as either a hospital admission for stroke or death from stroke	there was a strong relation between number of siblings and haemorrhagic stroke	but not ischaemic stroke. CONCLUSIONS: Number of siblings is strongly related to mortality risk	but as it is also related to many risk factors	adjustment for these can generally explain the relation with mortality. The exceptions are stomach cancer mortality and haemorrhagic stroke	which are known to be related to deprivation in childhood	and	in the case of stomach cancer to childhood infection.;J Epidemiol Community Health. 2003 May.57(5):385-91.;Hart CL1	Davey Smith G.;Multicenter Study	Research Support	Non-U.S. Gov't	Adult	Coronary Disease/mortality	Female	Humans	Lung Neoplasms/mortality	Male	Middle Aged	Mortality*	Proportional Hazards Models	Prospective Studies	Respiratory Tract Diseases/mortality	Risk Factors	Scotland/epidemiology	Siblings*	Social Class	Socioeconomic Factors	Stomach Neoplasms/mortality	Stroke/epidemiology*	Stroke/etiology;;;;;;;;;;;;;;
1;Regional trends in breast cancer incidence and mortality in Denmark prior to mammographic screening.;Abstract To provide a basis for the evaluation of mammographic screening programmes in Denmark	a study was undertaken of the regional differences in breast cancer incidence and mortality. All 16 regions were followed for the 20 year period	1970-89	before the start of the first population-based mammographic screening programme in the Copenhagen municipality in 1991. Multiplicative Poisson models were used for the analysis. In general	the incidence increased during this period from 55 to 70 [per 100	000 standardised world standard population (WSP)]	and the analysis shows this to be most pronounced among women below age 60. The mortality was more stable	changing only from 24 to 28 (per 100	000 standardised WSP)	but a significant increase occurred in the late 1980s. The study showed regional differences in both incidence and mortality of breast cancer in Denmark. Both the incidence and the mortality varied between the regions	with maximum differences of 22%. The analysis showed no variation in the time trends in the different regions	and thus indicates that the use of a regional comparison group would be a valid basis for evaluation of the Copenhagen programme. Our study	however	underlies the difficulties inherent in the evaluation of screening programmes without internal control groups.;Br J Cancer. 1994 Jul.70(1):133-7.;Andreasen AH1	Andersen KW	Madsen M	Mouridsen H	Olesen KP	Lynge E.;Research Support	Non-U.S. Gov't	Adolescent	Adult	Age Factors	Aged	Aged	80 and over	Breast Neoplasms/epidemiology*	Breast Neoplasms/mortality	Child	Child	Preschool	Denmark/epidemiology	Epidemiology/trends	Female	Humans	Incidence	Infant	Likelihood Functions	Mammography	Mass Screening	Middle Aged	Poisson Distribution	Program Evaluation/methods	Residence Characteristics;;;;;;;;;;;;;;
0;Reduction of Poisson noise in measured time-resolved data for time-domain diffuse optical tomography.;Abstract A method to reduce noise for time-domain diffuse optical tomography (DOT) is proposed. Poisson noise which contaminates time-resolved photon counting data is reduced by use of maximum a posteriori estimation. The noise-free data are modeled as a Markov random process	and the measured time-resolved data are assumed as Poisson distributed random variables. The posterior probability of the occurrence of the noise-free data is formulated. By maximizing the probability	the noise-free data are estimated	and the Poisson noise is reduced as a result. The performances of the Poisson noise reduction are demonstrated in some experiments of the image reconstruction of time-domain DOT. In simulations	the proposed method reduces the relative error between the noise-free and noisy data to about one thirtieth	and the reconstructed DOT image was smoothed by the proposed noise reduction. The variance of the reconstructed absorption coefficients decreased by 22% in a phantom experiment. The quality of DOT	which can be applied to breast cancer screening etc.	is improved by the proposed noise reduction.;Med Biol Eng Comput. 2012 Jan.50(1):69-78. doi: 10.1007/s11517-011-0774-7. Epub 2011 Apr 16.;Okawa S1	Endo Y	Hoshi Y	Yamada Y.;Humans	Image Interpretation	Computer-Assisted/methods*	Markov Chains	Phantoms	Imaging	Poisson Distribution	Tomography	Optical/methods*;;;;;;;;;;;;;;
0;Reduced likelihood of cancer screening among women in urban areas and with low socio-economic status: a multilevel analysis in Japan.;Abstract OBJECTIVES: To elucidate socio-economic predictors of participation in cancer screening in Japanese women	paying attention to regional variations. METHODS: In a nationally representative sample of women aged 40--64 years (n=15	224) in Japan	the relationships of self-reported attendance at screening for stomach	colon	uterine and breast cancers with individual characteristics (marital status	occupation and household income) and regional variables (living in a metropolitan area or not	and per capita income) were examined using multilevel analysis. RESULTS: The participation rate ranged from 21.6% for colon cancer to 32.5% for uterine cancer. Being married	employed and having a higher household income were significantly associated with a higher likelihood of cancer screening for all types of cancer: the adjusted odds ratio in the lowest income quintile ranged from 0.45 for uterine cancer to 0.53 for colon cancer compared with the highest income quintile. There was significant regional variance	and living in a metropolitan area and per capita income were associated with a reduced likelihood of cancer screening. CONCLUSIONS: Women with lower socio-economic status and living in urban areas are less likely to participate in cancer screening in Japan. Cancer screening should be encouraged in urban areas	taking account of the socio-economic inequalities.;Public Health. 2005 Oct.119(10):875-84.;Fukuda Y1	Nakamura K	Takano T.;Research Support	Non-U.S. Gov't	Adult	Data Collection	Female	Humans	Japan	Likelihood Functions	Mass Screening/utilization*	Middle Aged	Neoplasms/diagnosis*	Social Class*	Urban Population;;;;;;;;;;;;;;
0;Recalibration of the Gail model for predicting invasive breast cancer risk in Spanish women: a population-based cohort study.;Abstract The Gail model for predicting the absolute risk of invasive breast cancer has been validated extensively in US populations	but its performance in the international setting remains uncertain. We evaluated the predictive accuracy of the Gail model in 54	649 Spanish women aged 45-68 years who were free of breast cancer at the 1996-1998 baseline mammographic examination in the population-based Navarre Breast Cancer Screening Program. Incident cases of invasive breast cancer and competing deaths were ascertained until the end of 2005 (average follow-up of 7.7 years) through linkage with population-based cancer and mortality registries. The Gail mod…	and compared through cross-validation with a Navarre model fully developed from this cohort. The original Gail model overpredicted significantly the 835 cases of invasive breast cancer observed in the cohort (ratio of expected to observed cases 1.46	95 % CI 1.36-1.56). The recalibrated Gail model was well calibrated overall (expected-to-observed ratio 1.00	95 % CI 0.94-1.07)	but it tended to underestimate risk for women in low-risk quintiles and to overestimate risk in high-risk quintiles (P = 0.01). The Navarre model showed good cross-validated calibration overall (expected-to-observed ratio 0.98	95 % CI 0.92-1.05) and in different cohort subsets. The Navarre and Gail models had modest cross-validated discrimination indexes of 0.542 (95 % CI 0.521-0.564) and 0.544 (95 % CI 0.523-0.565)	respectively. Although the original Gail model cannot be applied directly to populations with different underlying rates of invasive breast cancer	it can readily be recalibrated to provide unbiased estimates of absolute risk in such populations. Nevertheless	its limited discrimination ability at the individual level highlights the need to develop extended models with additional strong risk factors.;Breast Cancer Res Treat. 2013 Feb.138(1):249-59. doi: 10.1007/s10549-013-2428-y. Epub 2013 Feb 3.;Pastor-Barriuso R1	Ascunce N	Ederra M	Erdozáin N	Murillo A	Alés-Martínez JE	Pollán M.;Research Support	Non-U.S. Gov't	Age Factors	Breast Neoplasms/epidemiology*	Breast Neoplasms/pathology	Cohort Studies	European Continental Ancestry Group*	Female	Humans	Incidence	Models	Statistical*	Neoplasm Invasiveness	Population Surveillance	Proportional Hazards Models	Risk*	Spain;;;;;;;;;;;;;;
1;Reappraisal of the options for colorectal cancer screening in England.;Abstract AIM: The aim was to use newly available data to estimate the cost effectiveness and endoscopy requirements of screening options for colorectal cancer (CRC) to inform screening policy in England. METHODS: A state transition model simulated the life experience of a cohort of individuals in the general population of En…	data from existing screening programmes	and data from the UK flexible sigmoidoscopy (FS) screening trial. The costs	effects and resource impact were evaluated for a range of screening options involving the guaiac or immunochemical faecal occult blood test (gFOBT/iFOBT) and FS. RESULTS: The model suggests that screening strategies involving FS or iFOBT may produce additional benefits compared with the current policy of biennial gFOBT for 60-74-year-olds. The age at which a single FS screen results in the greate…	with similar gains for ages between 52 and 58. Strategies which combined FS and iFOBT showed further benefits and improved economic outcomes. CONCLUSIONS: Strategies which combine different screening modalities may provide greater clinical and economic benefits. The collection of comprehensive screening data using a uniform format will enable comparative analysis across screening programmes in di…	will improve our understanding of the disease and will allow identification of optimal screening modalities. © 2012 The Authors. Colorectal Disease © 2012 The Association of Coloproctology of Great Britain and Ireland.;Colorectal Dis. 2012 Sep.14(9):e547-61. doi: 10.1111/j.1463-1318.2012.03014.x.;Whyte S1	Chilcott J	Halloran S.;Aged	Colorectal Neoplasms/diagnosis*	Colorectal Neoplasms/economics	Cost-Benefit Analysis	Early Detection of Cancer/economics*	England	Humans	Middle Aged	Models	Economic	Occult Blood*	Practice Guidelines as Topic	Quality-Adjusted Life Years	Sensitivity and Specificity	Sigmoidoscopy/economics*;;;;;;;;;;;;;;
0;Quasi-multistatic MIST beamforming for the early detection of breast cancer.;Abstract Microwave imaging via space-time (MIST) beamforming has been shown to be one of the most promising imaging modalities for detecting small malignant breast tumors. This paper outlines two modifications to the MIST system developed by Hagness for the early detection of breast cancer	resulting in a quasi-multistatic MIST beamformer (multi-MIST). Multistatic MIST beamforming involves illuminating the breast with an ultrawideband (UWB) signal from one antenna while collecting the reflections at an array of antennas	as opposed to traditional monostatic MIST beamforming where only the transmitting antenna records the reflections from the breast. In order to process the multistatic data	traditional data-adaptive artifact removal algorithms have to be modified to accommodate signals from all antennas. Also	the MIST beamforming algorithm	which spatially focuses the signal and compensates for frequency-dependent propagation effects	has to be modified. The algorithms are tested on a 2-D anatomically accurate finite-difference time-domain model of the breast. The multi-MIST beamformer described here is shown to offer an improved signal to clutter ratio when compared to the traditional monostatic MIST beamformer.;IEEE Trans Biomed Eng. 2010 Apr.57(4):830-40. doi: 10.1109/TBME.2009.2016392. Epub 2009 Feb 27.;O'Halloran M1	Jones E	Glavin M.;Research Support	Non-U.S. Gov't	Algorithms*	Artifacts	Breast Neoplasms/diagnosis	Breast Neoplasms/pathology*	Computer Simulation	Diagnostic Imaging/methods*	Early Detection of Cancer/methods*	Female	Humans	Microwaves*	Models	Biological	Signal Processing	Computer-Assisted*;;;;;;;;;;;;;;
0;Quantitative target sizes for breast tumor detection prior to metastasis: a prerequisite to rational design of 4D scanners for breast screening.;Abstract It is important to determine a breast cancer tumor target size for new screening equipment and molecular detection. Records of women aged 40-69 years diagnosed in 1988-1997 with a nonmetastasized	node-negative	or node-positive T1-stage breast cancer were abstracted from the Surveillance	Epidemiology	and End Results (SEER) public-use database. The linear	Gompertzian	lognormal	and power-exponential models of the effect of tumor size on breast cancer specific mortality were compared using corresponding transforms of size in multivariate Cox proportional hazard models. Criteria for comparison were the linearization of the size transforms and the Nagelkerke R2N index for the Cox models. Our results show that the assumption of a linear effect of tumor size was rejected by …	lognormal	and power-exponential transforms satisfied the test with P-values of 0.08	0.29	and 0.14	respectively. The corresponding R2N were 0.08410	0.08420	and 0.08414	respectively	showing a marginally best fit with the lognormal model	which was selected as a model for small tumors. The lognormal function with unadjusted crude death rates gave a lognormal-location parameter of 25 and shape parameter of 1.7	while the corresponding values in multivariate models were 18 and 2	respectively. The derivation of the lognormal model indicates tumor growth acceleration starting at 3 mm (unadjusted crude data) or 2 mm (multivariate model). The breast cancer tumor target size for screening equipment	whether by imaging or molecular detection	is therefore 2 mm.;Technol Cancer Res Treat. 2005 Feb.4(1):11-21.;Vinh-Hung V1	Gordon R.;Research Support	Non-U.S. Gov't	Adult	Aged	Breast Neoplasms/diagnosis*	Breast Neoplasms/mortality	Breast Neoplasms/pathology*	Diagnostic Imaging/methods	Diagnostic Imaging/trends*	Female	Humans	Lymphatic Metastasis*	Mammography	Middle Aged	Neoplasm Staging	Proportional Hazards Models	Sensitivity and Specificity;;;;;;;;;;;;;;
0;Quantifying lead-time bias in risk factor studies of cancer through simulation.;Abstract PURPOSE: Lead-time is inherent in early detection and creates bias in observational studies of screening efficacy	but its potential to bias effect estimates in risk factor studies is not always recognized. We describe a form of this bias that conventional analyses cannot address and develop a model to quantify it. METHODS: Surveillance Epidemiology and End Results (SEER) data form the basis for estimates of age-specific preclinical incidence	and log-normal distributions describe the preclinical duration distribution. Simulations assume a joint null hypothesis of no effect of either the risk factor or screening on the preclinical incidence of cancer	and then quantify the bias as the risk-factor odds ratio (OR) from this null study. This bias can be used as a factor to adjust observed OR in the actual study. RESULTS: For this particular study design	as average preclinical duration increased	the bias in the total-physical activity OR monotonically increased from 1% to 22% above the null	but the smoking OR monotonically decreased from 1% above the null to 5% below the null. CONCLUSIONS: The finding of nontrivial bias in fixed risk-factor effect estimates demonstrates the importance of quantitatively evaluating it in susceptible studies. Copyright � 2013 Elsevier Inc. All rights reserved.;Ann Epidemiol. 2013 Nov.23(11):735-41. doi: 10.1016/j.annepidem.2013.07.021. Epub 2013 Aug 27…	Alexander BH	Anderson KE	Church TR.;Bias	Case-Control Studies	Early Detection of Cancer/statistics & numerical data	Humans	Incidence	Male	Minnesota/epidemiology	Models	Theoretical*	Odds Ratio	Prostatic Neoplasms/diagnosis*	Prostatic Neoplasms/epidemiology*	Risk Factors	SEER Program	Time Factors	Wisconsin/epidemiology	R01 CA074103/CA/NCI NIH HHS/United States	R25 CA092049/CA/NCI NIH HHS/United States;;;;;;;;;;;;;;
0;Putting National Institute for Health and Clinical Excellence guidance into practice: a cost minimization model of a national roll-out of liquid based cytology in England.;Abstract OBJECTIVES: In 2003	the National Institute for Health and Clinical Excellence (NICE) advised that liquid based cytology (LBC) should be adopted for cervical screening in England. The aim of this study was to explore the cost implications of implementing the NICE guidance in cytology laboratories. The ThinPrep technology was used as the case study. METHODS: An optimization model was developed to analyze options for l…	the laboratory labor cost	and inter-laboratory transport costs. All costs referred to the 2005-06 financial year. A simulation program calculated mileages within laboratory networks. Alternative strategies for contracting by laboratories acting independently and by Quality Assessment Regional Centres (QARC) were analyzed. RESULTS: Centralizing the processing of specimens in hub and spoke laboratory networks was the least …	807	000 UK pounds for 5-year contracts. If all laboratories installed processors	the annual cost for 5-year contracts placed by QARCs was 14	941	000 UK pounds compared with 16	359	000 pounds if the laboratories placed their own contracts. Three-year contracts averaged an additional 1 million UK pounds: 15	912	000 pounds for networks and 17	304	000 pounds for independent laboratory contracts. CONCLUSIONS: Deciding on the mode of implementation of a NICE guidance can be challenging for decision makers. These cost minimization appraisal techniques are equally applicable to national screening programs in general and to other health technologies for which there are significant cost implications associated with innovative policy directives.;…	Kuzmanov G	Dowie R.;Research Support	Non-U.S. Gov't	Cervix Uteri/cytology*	Costs and Cost Analysis	Cytological Techniques/economics*	England	Female	Humans	Models	Econometric	National Health Programs/organization & administration	Uterine Cervical Neoplasms/diagnosis*	Department of Health/United Kingdom;;;;;;;;;;;;;;
0;Psychological impact of prostate biopsy: physical symptoms	anxiety	and depression.;Abstract PURPOSE: To investigate the psychological impact of prostate biopsy	including relationships between physical biopsy-related symptoms and anxiety and depression. PATIENTS AND METHODS: A prospective cohort of 1	147 men	nested within the Prostate Testing for Cancer and Treatment trial and recommended to receive prostate biopsy	completed questionnaires assessing physical and psychological harms after biopsy in the Prostate Biopsy Effects study. Psychological impact was measured using the Hospital Anxiety and Depression Scale	and scores were compared according to experiences of biopsy-related symptoms at biopsy	and at 7 and 35 days afterward	and in relation to biopsy results. RESULTS: A total of 1	144 men (99.7%) returned questionnaires at biopsy	with 1	090 (95.0%) and 1	016 (88.6%) responding at 7 and 35 days postbiopsy. Most men experienced biopsy-related symptoms as no problem or a minor problem	and overall levels of anxiety and depression were low and similar to normative levels. Of men receiving a negative biopsy result (n = 471)	anxiety was greater in those experiencing problematic biopsy-related symptoms compared with those experiencing nonproblematic symptoms at 7 days for the following symptoms: pain (P < .001)	shivers	(P = .020)	hematuria (P < .001)	hematochezia (P < .001)	and hemoejaculate (P < .001). Anxiety was reduced	although symptoms were not	after 35 days. Overall levels of anxiety were low across all time points except at the 35-day assessment among men who had received a cancer diagnosis. CONCLUSION: Problematic postbiopsy symptoms can lead to increased anxiety	distinct from distress related to diagnosis of prostate cancer. Men and doctors need to consider these additional potential harms of biopsy when deciding whether to initiate prostate-specific antigen testing.;J Clin Oncol. 2013 Nov 20.31(33):4235-41. doi: 10.1200/JCO.2012.45.4801. Epub 2013 Oct 21.;Wade J1	Rosario DJ	Macefield RC	Avery KN	Salter CE	Goodwin ML	Blazeby JM	Lane JA	Metcalfe C	Neal DE	Hamdy FC	Donovan JL.;Research Support	Non-U.S. Gov't	Aged	Anxiety/psychology	Biopsy/psychology*	Depression/psychology	Humans	Linear Models	Male	Mass Screening/psychology	Middle Aged	Prospective Studies	Prostate/pathology*	Prostatic Neoplasms/diagnosis	Prostatic Neoplasms/pathology*	Prostatic Neoplasms/psychology
0;Prostatitis	sexually transmitted diseases	and prostate cancer: the California Men's Health Study.;Abstract BACKGROUND: Prostatitis and sexually transmitted diseases (STDs) have been positively associated with prostate cancer in previous case-control studies. However	results from recent prospective studies have been inconclusive. METHODOGY/PRINCIPAL FINDINGS: We investigated the association between prostatitis	STDs	and prostate cancer among African American	Asian American	Latino	and White participants of the California Men's Health Study. Our analysis included 68	675 men	who completed a detailed baseline questionnaire in 2002-2003. We identified 1	658 incident prostate cancer cases during the follow-up period to June 30	2006. Cox proportional hazards models were used to estimate relative risks and 95% confidence intervals. Overall	men having a history of prostatitis had an increased risk of prostate cancer than men with no history (RR = 1.30. 95% CI: 1.10-1.54). Longer duration of prostatitis symptoms was also associated with an increased risk of prostate cancer (P trend = 0.003). In addition	among men screened for prostate cancer (1 or 2 PSA tests)	a non-significant positive association was observed between prostatitis and prostate cancer (RR = 1.10. 95% CI: 0.75-1.63). STDs were not associated with overall prostate cancer risk. In racial/ethnic stratified analysis	Latinos reporting any STDs had an increased risk of disease than those with no STDs (RR = 1.43. 95% CI: 1.07-1.91). Interestingly	foreign-born Latinos displayed a larger risk associated with STDs (RR = 1.87. 95% CI: 1.16-3.02) than U.S. born Latinos (RR = 1.15. 95% CI: 0.76-3.02). CONCLUSION: In summary	results from this prospective study suggest that prostatitis and STDs may be involved in prostate cancer susceptibility. While we cannot rule out the possible influence of incidental detection	future studies are warranted to further investigate the role of infectious agents related to prostatitis and STDs in prostate cancer development.;PLoS One. 2010 Jan 15.5(1):e8736. doi: 10.1371/journal.pone.0008736.;Cheng I1	Witte JS	Jacobsen SJ	Haque R	Quinn VP	Quesenberry CP	Caan BJ	Van Den Eeden SK.;Research Support	N.I.H.	Extramural	Research Support	Non-U.S. Gov't	California/epidemiology	Cohort Studies	Humans	Male	Middle Aged	Proportional Hazards Models	Prostatic Neoplasms/epidemiology*	Prostatitis/epidemiology*	Sexually Transmitted Diseases/epidemiology*	Surveys and Questionnaires	R25 CA112355/CA/NCI NIH HHS/United States	R25T CA 112355-01A1/CA/NCI NIH HHS/United States;;;;;;;;;;;;;;
0;Prostate-specific antigen testing accuracy in community practice.;Abstract BACKGROUND: Most data on prostate-specific antigen (PSA) testing come from urologic cohorts comprised of volunteers for screening programs. We evaluated the diagnostic accuracy of PSA testing for detecting prostate cancer in community practice. METHODS: PSA testing results were compared with a reference standard of prost…	620 men 40 years and older undergoing (PSA) testing and biopsy from 1/1/95 through 12/31/98 in the Albuquerque	New Mexico metropolitan area. Diagnostic measures included the area under the receiver-operating characteristic curve	sensitivity	specificity	and likelihood ratios. RESULTS: Cancer was detected in 930 subjects (35%). The area under the ROC curve was 0.67 and the PSA cutpoint of 4 ng/ml had a sensitivity of 86% and a specificity of 33%. The likelihood ratio for a positive test (LR+) was 1.28 and 0.42 for a negative test (LR-). PSA testing was most sensitive (90%) but least specific (27%) in older men. Age-specific reference ranges impro…	with an LR+ of 1.38. Lowering the PSA cutpoint to 2 ng/ml resulted in a sensitivity of 95%	a specificity of 20%	and an LR+ of 1.19. CONCLUSIONS: PSA testing had fair discriminating power for detecting prostate cancer in community practice. The PSA cutpoint of 4 ng/ml was sensitive but relatively non-specific and associated likelihood ratios only moderately revised probabilities for cancer. Using age-specific reference ranges and a PSA cutpoint below 4 ng/ml improved test specificity and sensitivity	respectively	but did not improve the overall accuracy of PSA testing.;BMC Fam Pract. 2002 Oct 24.3:19. Epub 2002 Oct 24.;Hoffman RM1	Gilliland FD	Adams-Cameron M	Hunt WC	Key CR.;Evaluation Studies	Research Support	Non-U.S. Gov't	Research Support	U.S. Gov't	Non-P.H.S.	Research Support	U.S. Gov't	P.H.S.	Adult	Age Factors	Aged	Biopsy	Humans	Likelihood Functions	Male	Middle Aged	New Mexico	Prostate/chemistry	Prostate/pathology	Prostate-Specific Antigen/analysis*	Prostatic Neoplasms/chemistry	Prostatic Neoplasms/diagnosis*	Prostatic Neoplasms/pathology	ROC Curve	Sensitivity and Specificity	Prostate-Specific Antigen	N01-PC-67007/PC/NCI NIH HHS/United States;;;;;;;;;;;;;;
1;Prostate cancer	the PSA test and academic detailing in Australian general practice: an economic evaluation.;Abstract OBJECTIVES: To evaluate whether introduction of a national education program for GPs to improve decision making relating to the use of prostate specific antigen (PSA) testing for screening represents 'value-for-money' from the perspective of the Australian Government. METHODS: The annual equivalen…	two scenarios are modelled. Uncertainty in the model is examined using Monte Carlo simulation methods. RESULTS: In scenario one	our model predicts that the national program would cost dollars 12.5 million (gross) or dollars 6.6 million (net)	would reduce the burden of disease by 4.7% of total DALYs due to prostate cancer in those aged 70 and over	with no loss of life and an incremental cost effectiveness ratio (ICER) of dollars 16	000/DALY (gross) and dollars 8	500/DALY (net). In scenario two	the proposed program would cost dollars 12.5 million (gross) or dollars 7.1 million (net)	would reduce the burden of disease by 3.1% of total	increase by 44 the prostate cancer deaths at an ICER of dollars 24	000/DALY (gross) and dollars 14	000/DALY (net). CONCLUSIONS: These findings	with an overall health benefit at moderate cost and acceptable ICER	support the case for consideration of a national education program on the assumption that prostate cancer screening over age 70 does not reduce mortality. A larger Australian study currently being conducted should provide stronger evidence on the value of implementing a full national program.;Aust N Z J Public Health. 2005 Aug.29(4):349-57.;Stone CA1	May FW	Pinnock CB	Elwood M	Rowett DS.;Evaluation Studies	Research Support	Non-U.S. Gov't	Australia/epidemiology	Cost-Benefit Analysis/methods	Decision Support Techniques	Family Practice/economics	Family Practice/education*	Humans	Male	Mass Screening/economics*	Models	Biological	Models	Econometric*	Monte Carlo Method	National Health Programs/economics*	Prostate-Specific Antigen*	Prostatic Neoplasms/diagnosis	Prostatic Neoplasms/economics	Prostatic Neoplasms/epidemiology*	Quality-Adjusted Life Years	Training Support/economics*	Uncertainty	Prostate-Specific Antigen;;;;;;;;;;;;;;
0;Prostate cancer detection using machine learning techniques by employing combination of features extracting strategies.;Abstract Prostate is a second leading causes of cancer deaths among men. Early detection of cancer can effectively reduce the rate of mortality caused by Prostate cancer. Due to high and multiresolution of MRIs from prostate cancer require a proper diagnostic systems and tools…	we have employed novel Machine learning techniques such as Bayesian approach	Support vector machine (SVM) kernels: polynomial	radial base function (RBF) and Gaussian and Decision Tree for detecting prostate cancer. Moreover	different features extracting strategies are proposed to improve the detection performance. The features extracting strategies are based on texture	morphological	scale invariant feature transform (SIFT)	and elliptic Fourier descriptors (EFDs) features. The performance was evaluated based on single as well as combination of features using Machine Learning Classification techniques. The Cross validation (Jack-knife k-fold) was performed and performance was evaluated in term of receiver operating curve (ROC) and specificity	sensitivity	Positive predictive value (PPV)	negative predictive value (NPV)	false positive rate (FPR). Based on single features extracting strategies	SVM Gaussian Kernel gives the highest accuracy of 98.34% with AUC of 0.999. While	using combination of features extracting strategies	SVM Gaussian kernel with texture + morphological	and EFDs + morphological features give the highest accuracy of 99.71% and AUC of 1.00.;Cancer Biomark. 2018 Feb 6.21(2):393-413. doi: 10.3233/CBM-170643.;Hussain L1	2	Ahmed A2	Saeed S2	Rathore S3	Awan IA2	Shah SA2	Majid A2	Idris A4	Awan AA2.;Bayes Theorem	Humans	Machine Learning/utilization*	Male	Prostatic Neoplasms/diagnosis*	Prostatic Neoplasms/pathology	Support Vector Machine/utilization*;;;;;;;;;;;;;;
0;Prostate cancer characteristics and survival in males of African Ancestry according to place of birth: data from Brooklyn-New York	Guyana	Tobago and Trinidad.;Abstract BACKGROUND: Prostate cancer mortality rates for African-Americans are much higher than Caucasians and a similar trend is observed for prostate cancer survival. Data on recently immigrated African-descent men are lacking. METHODS: Using cancer registry data from Brooklyn	NY and two countries in the Caribbean (Guyana and Trinidad and Tobago)	survival rates were estimated. We also examined whether Black race or Caribbean birthplace predict prostate cancer survival among males living in the United States (US). RESULTS: The Caribbean cases were diagnosed at a later age than those in the US (Guyana: 74.5 years	Trinidad and Tobago: 72.4 years	Brooklyn: 65.8 years). Patients in the Caribbean had a worse 5-year survival rate compared to those in the US (41.6% vs. 84.4%) but for immigrant Caribbean-born males living in the US the 5-year survival rate was not significantly different from African-Americans (78.1%	95% CI: 70.9-83.7% vs. 81.4%	95% CI: 69.5-89.1%	P = 0.792). The risk of death for Caribbean-born was more than three times higher than US-born men (HR: 3.43	95% CI: 2.17-5.44	adjusted for ethnicity	stage	and mean age of diagnosis). A mean age of diagnosis >65 years old and stage IV disease	but not ethnicity	were found to be independently associated with the risk of death. CONCLUSION: The survival disadvantage for Caribbean-born patients may be partly due to later diagnosis. Interventions focused on screening	education about the disease and early detection could potentially reduce cancer mortality in this population.;Prostate. 2010 Jul 1.70(10):1102-9. doi: 10.1002/pros.21144.;Mutetwa B1	Taioli E	Attong-Rogers A	Layne P	Roach V	Ragin C.;Research Support	N.I.H.	Extramural	Research Support	Non-U.S. Gov't	Adult	Africa/ethnology	African Americans/statistics & numerical data*	Aged	Aged	80 and over	Guyana/epidemiology	Humans	Kaplan-Meier Estimate	Male	Middle Aged	New York City/epidemiology	Proportional Hazards Models	Prostatic Neoplasms/ethnology	Prostatic Neoplasms/mortality*	Risk Factors	Trinidad and Tobago/epidemiology	R13CA130596A/CA/NCI NIH HHS/United States	P20 CA132385-01/CA/NCI NIH HHS/United States	R13 CA130596/CA/NCI NIH HHS/United States	P20 CA132385/CA/NCI NIH HHS/United States	P20CA132385-01/CA/NCI NIH HHS/United States	R13 CA130596-01/CA/NCI NIH HHS/United States;;;;;;;;;;;;;;
0;Prostate cancer biomarker discovery using high performance mass spectral serum profiling.;Abstract Prostate-specific antigen (PSA) is the most widely used serum biomarker for early detection of prostate cancer (PCA). Nevertheless	PSA level can be falsely elevated due to prostatic enlargement	inflammation or infection	which limits the PSA test specificity. The objective of this study is to use a machine learning approach for the analysis of mass spectrometry data to discover more reliable biomarkers that distinguish PCA from benign specimens. Serum samples from 179 prostate cancer patients and 74 benign patients were analyzed. These samples were processed using ProXPRESSION Biomarker Enrichment Kits (PerkinElm…	we search for potential biomarkers using our feature selection method	the Extended Markov Blanket (EMB). From the new marker selection algorithm	a panel of 26 peaks achieved an accuracy of 80.7%	a sensitivity of 83.5%	a specificity of 74.4%	a positive predictive value (PPV) of 87.9%	and a negative predictive value (NPV) of 68.2%. On the other hand	when PSA alone was used (with a cutoff of 4.0ng/ml)	a sensitivity of 66.7%	a specificity of 53.6%	a PPV of 73.5%	and a NPV of 45.4% were obtained.;Comput Methods Programs Biomed. 2009 Oct.96(1):33-41. doi: 10.1016/j.cmpb.2009.04.003. Epub 2009 May 6.;Oh JH1	Lotan Y	Gurnani P	Rosenblatt KP	Gao J.;Research Support	Non-U.S. Gov't	Algorithms	Biomarkers	Tumor/analysis*	Humans	Male	Prostatic Neoplasms/diagnosis*	Sensitivity and Specificity	Spectrometry	Mass	Matrix-Assisted Laser Desorption-Ionization/methods*	Biomarkers	Tumor;;;;;;;;;;;;;;
0;Projecting mammographic screens.;Abstract OBJECTIVE: The purpose of mammographic screening is to reduce mortality from breast cancer. This study describes a method for projecting the number of screens to be performed by a mammographic screening programme	and applies this method in the context of New South Wales	Australia. METHOD: The total number of mammographic screens was projected as the sum of initial screens and re-screens	and is based on projections of the population	rates of new recruitment	rates of attrition within the programme	and the mix of screening intervals. The baseline scenario involved: 70% participation of women aged 50-69 years	90% return rate for the second and subsequent re-screens	5% annual screens (95% biennial screens)	and a specified population projection. The results were assessed with respect to variations in these assumptions. RESULTS: The projections were strongly influenced by: the rate of screening of the target age group. the proportion of women re-screened annually. and the rates of attrition within the programme. Although demographic change had a notable effect	there was little difference between different population projections. Standard assumptions about attrition within the programme suggest that the current target participation rates in NSW may not be achieved in the long term. CONCLUSIONS: A practical model for projecting mammographic screens for populations is described which is capable of forecasting the number of screens under different scenario…	and for testing the effects of variations in important operational parameters. Re-screening attrition is an important contributor to screening viability.;J Med Screen. 2000.7(3):146-51.;Parr N1	Boyages J	Taylor R	Anura P	Callaghan T.;Adult	Age Factors	Aged	Breast Neoplasms/diagnosis	Breast Neoplasms/epidemiology*	Breast Neoplasms/mortality	Demography	Female	Humans	Mammography*/statistics & numerical data	Mass Screening*/statistics & numerical data	Middle Aged	Models	Statistical	New South Wales/epidemiology;;;;;;;;;;;;;;
1;Program-specific cost-effectiveness analysis: breast cancer screening policies for a safety-net program.;Abstract BACKGROUND: Every Woman Counts (EWC)	a California breast cancer screening program	faced challenging budget cutbacks and policy choices. METHODS: A microsimulation model evaluated costs	outcomes	and cost-effectiveness of EWC program mammography policy options on coverage for digital mammography (which has a higher cost than film mammography but recent legislation allowed reimbursement at the lower film rate). screening eligibility age. and screening frequency. Model inputs were based on analyses of program claims data linked to California Cancer Registry data	Surveillance	Epidemiology	and End Results data	and the Medi-Cal literature. Outcomes included number of procedures	cancers	cancer deaths	costs	and incremental cost per life-year. RESULTS: Projected model outcomes matched program data closely. With restrictions on the number of clients screened	strategies starting screening at age 40 years were dominated (not cost-effective). This finding was highly robust in sensitivity analyses. Compared with no screening	biennial film mammography for women aged 50 to 64 years was projected to reduce 15-year breast cancer mortality by nearly 7.8% at $18	999 per additional life-year	annual film mammography was $106	428 per additional life-year	and digital mammography $180	333 per additional life-year. This more effective	more expensive strategy was projected to reduce breast cancer mortality by 8.6%. Under equal mammography reimbursement	biennial digital mammography beginning at age 50 years was projected to decrease 15-year breast cancer mortality by 8.6% at an incremental cost per additional life-year of $17	050. CONCLUSIONS: For the EWC program	biennial screening mammography starting at age 50 years was the most cost-effective strategy. The impact of digital mammography on life expectancy was small. Program-specific cost-effectiveness analysis can be completed in a policy-relevant time frame to assist policymakers faced with difficult program choices. Copyright © 2013	International Society for Pharmacoeconomics and Outcomes Research (ISPOR). Published by Elsevier Inc.;Value Health. 2013 Sep-Oct.16(6):932-41. doi: 10.1016/j.jval.2013.06.013.;Melnikow J1	Tancredi DJ	Yang Z	Ritley D	Jiang Y	Slee C	Popova S	Rylett P	Knutson K	Smalley S.;Research Support	Non-U.S. Gov't	Adult	Breast Neoplasms/diagnosis*	California	Cost-Benefit Analysis	Female	Health Policy*	Health Services Accessibility*	Humans	Mass Screening/economics*	Mass Screening/methods	Middle Aged	Models	Theoretical	Poverty*	Sensitivity and Specificity;;;;;;;;;;;;;;
0;Prognostic Value of Geriatric 8 and Identification of Seniors at Risk for Hospitalized Patients Screening Tools for Patients With Lung Cancer.;Abstract BACKGROUND: Because of the time-consuming aspect of geriatric assessments	cancer specialists are seeking shorter screening tools to distinguish fit and frail patients. We analyzed the predictive value of the Geriatric 8 (G8) and Identification of Seniors at Risk for Hospitalized Patients (ISAR-HP) in elderly patients with lung cancer. PATIENTS AND METHODS: From January 2014 to April 2016	the data from patients with lung cancer aged > 70 years at 2 teaching hospitals in the Netherlands were included in a database. The patients were classified as potentially frail if they had a G8 of ≤ 14 or ISAR-HP of ≥ 2. RESULTS: Of the 142 included patients (median age	77 years. interquartile range	73-82 years)	108 (76%) were potentially frail. After correction for possible confounders	the potentially frail patients had a significantly greater risk of 1-year mortality (hazard ratio [HR]	4.08. 95% confidence interval [CI] 1.67-9.99. P = .02). Higher disease stage (HR	1.72. 95% CI	1.40-2.12. P < .001) was also a significant predictor of mortality. however	initial treatment (standard or otherwise) and age were not. When using both screening instruments separately	an impaired score on the G8 and higher disease stage were the variables remaining in the regression analyses (HR for impaired G8	3.01. 95% CI	1.35-6.72. P < .001). Patients with impaired scores on the ISAR-HP and G8 had more geriatric impairments than did patients with only an impaired G8 score. CONCLUSION: G8 screening is useful for the prognostication of elderly patients with lung cancer and could be used in combination with ISAR-HP to increase specificity at the cost of sensitivity. Using the ISAR-HP as the only screening tool would…	Souwer ETD2	van Elden LJR3	Codrington H4	van der Sar-van der Brugge S5	Lammers JJ6	Portielje JEA2	van den Bos F2	Hamaker ME7.;Multicenter Study	Research Support	Non-U.S. Gov't	Aged	Aged	80 and over	Early Detection of Cancer	Female	Geriatric Assessment/methods*	Hospitalization	Hospitals	Teaching	Humans	Lung Neoplasms/pathology*	Male	Mass Screening/methods*	Neoplasm Staging	Netherlands	Predictive Value of Tests	Prognosis	Proportional Hazards Models	Regression Analysis	Risk	Sensitivity and Specificity;;;;;;;;;;;;;;
0;Prognosis of younger and older patients with early breast cancer.;Abstract The use of mammography in recent years has resulted in an increase in the detection of small breast cancers. The beneficial effects of early detection on breast cancer mortality seem to differ with age. To obtain more insight into this matter we studied the long-term prognosis of patients with early invasive breast cance…	402 patients of age 50-69 and 192 patients 70 years or older at diagnosis. In all age groups	patients with a tumour of 1 cm or less have a longer breast cancer specific survival than patients with a tumour larger than 2 cm. The survival advantage in the case of tumours of a size rounded to 1.5 cm compared with tumours larger than 2 cm in the under age 50 group was marginal (and not significant). However	older patients with tumours of this size do have a significantly improved survival. It is more difficult to improve survival in younger patients through early detection	partly because of an apparent early metastatic potential of their tumours. A reduction in breast cancer mortality might be expected in women younger than 50 years of age only if a substantial proportion of the invasive cancers are detected before their size exceeds 1 cm.;Br J Cancer. 1996 Feb.73(3):382-5.;Peer PG1	Verbeek AL	Mravunac M	Hendriks JH	Holland R.;Research Support	Non-U.S. Gov't	Adult	Age Factors	Aged	Breast Neoplasms/mortality*	Breast Neoplasms/pathology	Female	Humans	Lymphatic Metastasis	Middle Aged	Prognosis	Proportional Hazards Models	Survival Analysis	Time Factors;;;;;;;;;;;;;;
0;Prognosis of metachronous contralateral breast cancer according to stage at diagnosis: the importance of early detection.;Abstract Detection of metachronous contralateral breast cancer (MCBC) is an important aspect of follow-up among the many women previously diagnosed with first primary breast cancer (FPBC). While randomized studies have demonstrated the efficacy of early detection of FPBC	such findings cannot be generalized to women previously diagnosed with breast cancer since they were specifically excluded from participation. In this study	we determined if detection of MCBC at stage 0-I improves prognosis among women diagnosed with stage 0-III FPBC. Using data from the 1990-2000 Surveillance	Epidemiology	and End Results program	we defined MCBC as contralateral breast cancer that occurred at least 6 months after stage 0-III FPBC diagnosis. Women who developed a MCBC were categorized as having stage 0-I versus stage II-IV. To avoid lead-time bias	survival of MCBC was measured from the date of FPBC. Among 170	453 women who had been diagnosed with stage 0-III FPBC	2904 were subsequently diagnosed with MCBC. Of these 2904 women	329 died from breast cancer and 194 died from other causes. Seventy percent of women were diagnosed with stage 0-I MCBC. An 81% survival benefit existed for stage 0-I MCBC relative to those with stage II-IV MCBC in multivariable analysis (adjusted hazard ratio: 0.19. 95% confidence interval: 0.15-0.25). The findings are robust for various subpopulations. Unmeasured confounding was unlikely to exp…	diagnosis of stage 0-I MCBC is associated with an 81% reduction in risk of breast cancer death.;Breast Cancer Res Treat. 2006 Sep.99(1):91-5. Epub 2006 Mar 23.;Schootman M1	Fuortes L	Aft R.;Research Support	N.I.H.	Extramural	Research Support	U.S. Gov't	P.H.S.	Adult	Aged	Breast Neoplasms/diagnosis*	Breast Neoplasms/mortality	Breast Neoplasms/pathology*	Female	Humans	Middle Aged	Neoplasm Staging/methods*	Prognosis	Proportional Hazards Models	SEER Program	Sensitivity and Specificity	Time Factors	Treatment Outcome	CA100760/CA/NCI NIH HHS/United States	CA10712/CA/NCI NIH HHS/United States	CA91734/CA/NCI NIH HHS/United States	CA91842/CA/NCI NIH HHS/United States	CA98594/CA/NCI NIH HHS/United States	HS 14095/HS/AHRQ HHS/United States;;;;;;;;;;;;;;
0;Probing multifractality in tissue refractive index: prospects for precancer detection.;Abstract Multiresolution analysis on the spatial refractive index inhomogeneities in the epithelium and connective tissue regions of a human cervix reveals a clear signature of multifractality. Importantly	the derived multifractal parameters	namely	the generalized Hurst exponent and the width of the singularity spectrum	derived via multifractal detrended fluctuation analysis	shows interesting differences between tissues having different grades of precancers. The refractive-index fluctuations are found to be more anticorrelated	and the strength of multifractality is observed to be considerably stronger in the higher grades of precancers. These observations on the multifractal nature of tissue refractive-index variations may prove to be valuable for developing light-scattering approaches for noninvasive diagnosis of precancer and early-stage cancer.;Opt Lett. 2013 Jan 15.38(2):211-3. doi: 10.1364/OL.38.000211.;Das N1	Chatterjee S	Soni J	Jagtap J	Pradhan A	Sengupta TK	Panigrahi PK	Vitkin IA	Ghosh N.;Algorithms	Cervix Uteri/pathology	Early Detection of Cancer/instrumentation	Early Detection of Cancer/methods*	Female	Fractals	Humans	Light	Microscopy	Interference/methods	Models	Statistical	Neoplasms/diagnosis*	Precancerous Conditions/diagnosis*	Precancerous Conditions/pathology	Refractometry*	Reproducibility of Results	Scattering	Radiation	Uterine Cervical Neoplasms/diagnosis	Uterine Cervical Neoplasms/pathology;;;;;;;;;;;;;;
1;Probabilistic cost-effectiveness modeling of different breast cancer screening policies in Slovenia.;Abstract OBJECTIVES: To determine the most cost-effective screening policy for population-based mammography breast cancer screening in Slovenia using probabilistic sensitivity analysis. METHODS: A time-dependent Markov model for breast cancer was constructed. General principles of cost-effective…	the true effect of uncertainty across model input parameters on expected costs and effects was explored. The results from probabilistic simulation analysis are presented in a form of cost-effectiveness acceptability curves with cost-effectiveness acceptability frontier. RESULTS: With the presented analysis	it was shown that a 1-year screening interval in population breast cancer screening would produce less benefits at higher costs than less intensive screening and that a 2-year interval would be cost-effective only at high values of society's willingness to pay per quality-adjusted life-year (QALY). Therefore	the optimal screening policy should be chosen among 3-year-interval policies. CONCLUSIONS: Based on commonly quoted thresholds of society's willingness to pay per QALY of $50	000	the optimal approach in the Slovenian population would be screening women aged from 40 to 80 years every 3 years.;Value Health. 2008 Mar-Apr.11(2):139-48. doi: 10.1111/j.1524-4733.2007.00223.x.;Rojnik K1	Naversnik K	Mateović-Rojnik T	Primiczakelj M.;Breast Neoplasms/diagnosis*	Breast Neoplasms/economics	Cost-Benefit Analysis	Early Diagnosis	Female	Health Care Costs	Health Policy/economics*	Humans	Mammography/economics*	Mass Screening/economics*	Mass Screening/methods	Models	Statistical*	Quality-Adjusted Life Years	Slovenia;;;;;;;;;;;;;;
1;Primary screening for human papillomavirus compared with cytology screening for cervical cancer in European settings: cost effectiveness analysis based on a Dutch microsimulation model.;Abstract OBJECTIVES: To investigate	using a Dutch model	whether and under what variables framed for other European countries screening for human papillomavirus (HPV) is preferred over cytology screening for cervical cancer	and to calculate the preferred number of examinations over a woman's lifetime. DESIGN: Cost effectiveness analysis based on a Dutch simulation model. Base case analyses investigated the cost effectiveness of more than 1500 different screening policies using the microsimulation model. Subsequently	the policies were compared for five different scenarios that represent different possible scenarios (risk of cervical cancer	previous screening	quality associated test characteristics	costs of testing	and prevalence of HPV). SETTING: Various European countries. POPULATION: Unvaccinated women born between 1939 and 1992. MAIN OUTCOME MEASURES: Optimal screening strategy in terms of incremental cost effectiveness ratios (costs per quality adjusted life years gained) compared with different cost effectiveness thresholds	for two levels of sensitivity and costs of the HPV test. RESULTS: Primary HPV screening was the preferred primary test over the age of 30 in many considered scenarios. Primary cytology screening was preferred only in scenarios with low costs of cytology and in scenarios with a high prevalence of HPV in combination with high costs of HPV testing. CONCLUSIONS: Most European countries should conside…	however	only be implemented in situations where screening is well controlled.;BMJ. 2012 Mar 5.344:e670. doi: 10.1136/bmj.e670.;de Kok IM1	van Rosmalen J	Dillner J	Arbyn M	Sasieni P	Iftner T	van Ballegooijen M.;Research Support	Non-U.S. Gov't	Alphapapillomavirus/isolation & purification*	Computer Simulation*	Cost-Benefit Analysis	Europe	Female	Humans	Models	Economic*	Netherlands	Papillomavirus Infections/diagnosis*	Papillomavirus Infections/economics	Sensitivity and Specificity	Uterine Cervical Neoplasms/diagnosis*	Uterine Cervical Neoplasms/economics	Uterine Cervical Neoplasms/virology	Vaginal Smears/economics*	C8162/A10406/Cancer Research UK/United Kingdom;;;;;;;;;;;;;;
0;Preference for human papillomavirus-based cervical cancer screening: results of a choice-based conjoint study in Zambia.;Abstract OBJECTIVE: The objective of this study was to assess the conditions under which Zambian women with a history of cervical cancer screening by visual inspection with acetic acid might switch to human papillomavirus-based testing in the future. MATERIALS AND METHODS: We…	Zambia. The screening attribute considered in hypothetical-choice scenarios included screening modality	sex and age of the examiner	whether screening results would be presented visually	distance from home to the clinic	and wait time for results. RESULTS: Of 238 women in the sample	208 (87.4%) provided responses sufficiently reliable for analysis. Laboratory testing on a urine sample was the preferred screening modality	followed by visual screening	laboratory testing on a self-collected vaginal specimen	and laboratory testing on a nurse-collected cervical specimen. Market simulation suggested that only 39.7% (95% CI = 33.8-45.6) of the respondents would prefer urine testing offered by a female nurse in her 30s over visual inspection of the cervix conducted by a male nurse in his 20s if extra wait time were as short as 1 hour and the option of viewing how their cervix looks like were not availabl…	for some women	the level of preference for human papillomavirus-based screening strategies may depend highly on the process and conditions of service delivery.;J Low Genit Tract Dis. 2015 Apr.19(2):119-23. doi: 10.1097/LGT.0000000000000081.;Chamot E1	Mulambia C	Kapambwe S	Shrestha S	Parham GP	Macwan'gi M	Mwanahamuntu MH.;Research Support	N.I.H.	Extramural	Adolescent	Adult	Early Detection of Cancer/methods*	Female	Humans	Male	Middle Aged	Molecular Diagnostic Techniques/methods*	Papillomaviridae/isolation & purification*	Patient Acceptance of Health Care*	Uterine Cervical Neoplasms/diagnosis*	Young Adult	Zambia	R21 CA124336/CA/NCI NIH HHS/United States	R21CA124336/CA/NCI NIH HHS/United States;;;;;;;;;;;;;;
0;Pre-existing diabetes and breast cancer prognosis among elderly women.;Abstract BACKGROUND: The objective of this study was to assess the impact of pre-existing diabetes on breast cancer prognosis. METHODS: Women (n=2833) with centrally confirmed invasive breast cancer in the Women's Health Initiative	who were linked to Medicare claims data (CMS) were followed from the date of breast cancer diagnosis to date of death or 20 September 2013. Information on diabetes was identified through the CMS Chronic Condition Warehouse algorithm. Cox proportional hazard regression was used to estimate adjusted hazard ratios for overall mortality. A competing risks model (proportional subdistribution) model wa…	and more advanced cancer stage) and were less likely to receive radiation therapy. Compared with women without diabetes	women with diabetes had significantly increased risk of overall mortality (HR=1.57	95% CI: 1.23-2.01) and had nonsignificantly increased risk for breast cancer-specific mortality (HR=1.36	95% CI: 0.86-2.15) before adjustment for factors related to delayed diagnosis and treatment. Adjustment for these factors resulted in a little change in the association of diabetes with overall mortality risk	but further attenuated the point estimate for breast cancer-specific mortality. CONCLUSIONS: Our study provides additional evidence that pre-existing diabetes increases the risk of total mortality among women with breast cancer. Very large studies with data on breast cancer risk factors	screening and diagnostic delays	treatment choices	and the biological influence of diabetes on breast cancer will be needed to determine whether diabetes also increases the risk for breast cancer-specific mortality.;Br J Cancer. 2015 Sep 1.113(5):827-32. doi: 10.1038/bjc.2015.249. Epub 2015 Jul 9.;Luo J1	Hendryx M2	Virnig B3	Wen S4	Chlebowski R5	Chen C6	Rohan T7	Tinker L8	Wactawski-Wende J9	Lessin L10	Margolis KL11.;Aged	Breast Neoplasms/mortality	Breast Neoplasms/pathology*	Carcinoma	Ductal	Breast/mortality	Carcinoma	Ductal	Breast/pathology*	Diabetes Mellitus	Type 2/mortality	Diabetes Mellitus	Type 2/pathology*	Female	Humans	Kaplan-Meier Estimate	Prognosis	Proportional Hazards Models	Risk Factors	UL1 TR001108/TR/NCATS NIH HHS/United States;;;;;;;;;;;;;;
0;Predictive models in diagnosing indolent cancer.;Abstract The early detection of prostate cancer has led to the increased incidence of tumors that are unlikely to become symptomatic during life: so-called indolent cancers. The ability to predict indolent prostate cancer is needed to avoid over treatment by unnecessary invasive therapies and to select men for active surveillance. For this report	the currently available nomograms that predict these low-risk tumors were reviewed. Many of these nomograms were based on clinical patient series	thus	their general application is restricted. Those nomograms based on screening series of the general population need further validation before generalized application is feasible. Cancer 2009.115(13 suppl):3100-6. (c) 2009 American Cancer Society.;Cancer. 2009 Jul 1.115(13 Suppl):3100-6. doi: 10.1002/cncr.24347.;Bangma CH1	Roobol MJ	Steyerberg EW.;Research Support	Non-U.S. Gov't	Review	Humans	Male	Nomograms*	Probability	Prostatic Neoplasms/diagnosis*	Prostatic Neoplasms/pathology*	Prostatic Neoplasms/therapy	Treatment Outcome	Validation Studies as Topic;;;;;;;;;;;;;;
0;Predicting the stage shift as a result of breast cancer screening in low- and middle-income countries: a proof of concept.;Abstract OBJECTIVE: To provide proof of concept for a simple model to estimate the stage shift as a result of breast cancer screening in low- and middle-income countries (LMICs). Stage shift is an essential early detection indicator and an important proxy for the performanc…	we calculated the proportional performance rates (i.e. index number Z) based on 16 screening rounds of the Nijmegen Screening Program (384	884 screened women). Second	we used linear regression to assess the association between Z and the amount of stage shift observed in the programme. Third	we hypothesized how Z could be used to estimate the stage shift as a result of breast cancer screening in LMICs. RESULTS: Stage shifts can be estimated by the proportional performance rates (Zs) using linear regression. Zs calculated for each screening round are highly associated with the observed stage shifts in the Nijmegen Screening Program (Pearson's R: 0.798	R square: 0.637). CONCLUSIONS: Our model can predict the stage shifts in the Nijmegen Screening Program	and could be applied to settings with different characteristics	although it should not be straightforwardly used to estimate the impact on mortality. Further research should investigate the extrapolation of our model to other settings. As stage shift is an essential screening performance indicator	our model could provide important information on the performance of breast cancer screening programmes that LMICs consider implementing. © The Author(s) 2014 Reprints and permissions: sagepub.co.uk/journalsPermissions.nav.;J Med Screen. 2015 Mar.22(1):8-19. doi: 10.1177/0969141314559956. Epub 2014 Nov 21.;Zelle SG1	Baltussen R2	Otten JD3	Heijnsdijk EA4	van Schoor G2	Broeders MJ5.;Research Support	Non-U.S. Gov't	Adult	Aged	Aged	80 and over	Breast Neoplasms/diagnosis	Breast Neoplasms/epidemiology*	Breast Neoplasms/pathology	Developing Countries	Early Detection of Cancer/statistics & numerical data*	Female	Humans	Linear Models	Mass Screening	Middle Aged	Models	Biological	Poverty	Young Adult;;;;;;;;;;;;;;
1;Predicting the change in breast cancer deaths in Spain by 2019: a Bayesian approach.;Abstract BACKGROUND: Breast cancer mortality rates have been decreasing in Spain since 1992. Recent changes in demography	breast cancer therapy	and early detection of breast cancer may change this trend. METHODS: Using breast cancer mortality data from years 1990 to 2009	we sought to predict the changes in the burden of breast cancer mortality during the years 2005-2019 through a Bayesian age-period-cohort model. The net change in the number of breast cancer deaths between the periods of 2015-2019 and 2005-2009 was separated into changes in population demographics and changes in the risk of death from breast cancer. RESULTS: During the period 1990-2009	breast cancer mortality rates decreased (age-standardized rates per 100	000 women-years 50.6 in 1990-1994 vs. 41.1 in 2005-2009)	whereas the number of breast cancer deaths increased (28	149 in 1990-1994. 29	926 in 2005-2009). There was a decrease in the number of cases among women 45-64 years of age (10	942 in 1990-1994. 8	647 in 2005-2009). Changes in population demographics contribute to a total increase of 12.5-12.8% comparing periods 2005-2009 versus 2015-2019	whereas changes in the risk of death from breast cancer contribute to a reduction of 12.9-13.7%. We predict a net decline of 0.1-1.2% in the absolute number of breast cancer deaths comparing these time periods. CONCLUSIONS: The decrease in the risk of death from breast cancer may exceed the projected increase in deaths from growing population size and aging in Spain. These changes may also explai…	Martínez JM	Moreno V	Yasui Y	Ribes J	Borràs JM.;Research Support	Non-U.S. Gov't	Adult	Aged	Aged	80 and over	Bayes Theorem	Breast Neoplasms/mortality*	Cohort Studies	Female	Forecasting	Humans	Middle Aged	Models	Statistical	Spain/epidemiology;;;;;;;;;;;;;;
1;Predicting impacts of mass-screening policy changes on breast cancer mortality.;Abstract The aim of this study is to present a methodology for taking into account the mass-screening invitation data in breast cancer mortality predictions	particularly in assessing impacts of screening policy changes on the short-term predictions. The methodology is applied to a database that includes observed year- and age-specific screening invitation schemes in Finnish municipalities from the time period 1987-2001. The target year for predictions is 2012. To predict mortality	breast cancer incidence and patients' survival from breast cancer are modelled with the screening data included. The knowledge of breast cancer survival together with the other cause survival is then used to calculate the number of breast cancer deaths caused by observed (1987-2001) and predicted (2002-2012) incident cases in Finland. Survival from breast cancer was estimated with a parametric mi…	the patients' hazard was allowed to differ from that of the general population. Breast cancer mortality predictions are presented according to three alternative future scenarios of screening policy. The results show no major differences between predictions yielded by alternative scenarios: Any policy change would have at the most a 3.0 per cent impact on breast cancer mortality in the near future…	Heinävaara S	Hakulinen T.;Research Support	Non-U.S. Gov't	Breast Neoplasms/mortality*	Finland/epidemiology	Forecasting	Humans	Mass Screening*/statistics & numerical data	Models	Statistical	Policy Making*;;;;;;;;;;;;;;
1;Potential impact of population-based colorectal cancer screening in Canada.;Abstract Randomized controlled trials (RCT) have shown the efficacy of screening for colorectal cancer (CRC) using the faecal occult blood test (FOBT) with follow-up by colonoscopy. We evaluated the potential impact of population-based screening by FOBT followed by colonoscopy in Canada: mortality reduction	cost-effectiveness	and resource requirements. The microsimulation model POHEM was adapted to simulate CRC screening using Canadian data and RCT results about test sensitivity and specificity	participation	incidence	staging	progression	mortality and direct health care costs. In Canada	biennial screening of 67% of individuals aged 50-74 in the year 2000 resulted in an estimated 10-year CRC mortality reduction of 16.7%. The life expectancy of the cohort increased by 15 days on average and the demand for colonoscopy rose by 15% in the first year. The estimated cost of screening was $112 million per year or $11	907 per life-year gained (discounted at 5%). Potential effectiveness would depend on reaching target participation rates and finding resources to meet the demand for FOBT and colonoscopy. This work was conducted in support of the National Committee on Colorectal Cancer Screening.;Chronic Dis Can. 2003 Fall.24(4):81-8.;Flanagan WM1	Le Petit C	Berthelot JM	White KJ	Coombs BA	Jones-McLean E.;Aged	Canada/epidemiology	Colonoscopy	Colorectal Neoplasms*/diagnosis	Colorectal Neoplasms*/epidemiology	Colorectal Neoplasms*/mortality	Cost-Benefit Analysis	Humans	Mass Screening/economics	Mass Screening/methods*	Mass Screening/statistics & numerical data	Middle Aged	Occult Blood;;;;;;;;;;;;;;
1;Potential impact of antiretroviral therapy and screening on cervical cancer mortality in HIV-positive women in sub-Saharan Africa: a simulation.;Abstract BACKGROUND: Despite having high cervical cancer incidence and mortality rates	screening for cervical precancerous lesions remains infrequent in sub-Saharan Africa. The need to screen HIV-positive women because of the higher prevalence and faster progression of cervical precancerous lesions may be heightened by the increased access to highly-active antiretroviral therapy (HAART). Policymakers need quantitative data on the effect of HAART and screening to better allocate lim…	progression and regression of lesions as well as mortality rates from HIV	cervical cancer and other causes were incorporated into the model. We examined the potential impact	on cumulative cervical cancer mortality	of four possible scenarios: no HAART and no screening (NHNS)	HAART and no screening (HNS)	HAART and screening once on HAART initiation (HSHI)	and HAART and screening once at age 35 (HS35). Our model projected that	compared to NHNS	lifetime cumulative cervical cancer mortality approximately doubled with HNS. It will require 262 women being screened at HAART initiation to prevent one cervical cancer death amongst women on HAART. The magnitudes of these effects were most sensitive to the rate of progression of precancerous lesions. CONCLUSIONS: Screening	even when done once	has the potential of reducing cervical cancer mortality among HIV-positive women in Africa. The most feasible and cost-effective screening strategy needs to be determined in each setting.;PLoS One. 2011 Apr 4.6(4):e18527. doi: 10.1371/journal.pone.0018527.;Atashili J1	Smith JS	Adimora AA	Eron J	Miller WC	Myers E.;Anti-HIV Agents/therapeutic use*	Antiretroviral Therapy	Highly Active	Cameroon/epidemiology	Female	HIV/physiology*	Humans	Models	Theoretical*	Uterine Cervical Neoplasms/diagnosis	Uterine Cervical Neoplasms/drug therapy	Uterine Cervical Neoplasms/mortality*	Uterine Cervical Neoplasms/virology*	Anti-HIV Agents	K24 HD059358/HD/NICHD NIH HHS/United States	P30 AI050410/AI/NIAID NIH HHS/United States;;;;;;;;;;;;;;
1;Potential cost-effectiveness of one-time screening for lung cancer (LC) in a high risk cohort.;Abstract The development of low-dose helical computed-tomography (CT) scanning to detect nodules as small as a few mm has sparked renewed interest in lung cancer (LC) screening. The objective of this study was to assess the potential health effects and cost-effectiveness of a one-time low-dose helical…	Epidemiology and End Results (SEER) registry public-use database. screening program costs estimated from 1999 Medicare reimbursement rates. and annual costs of managing cancer and non-cancer patients from Riley et al. (1995) [Med Care 1995.33(8):828-841] and Taplin et al. (1995) [J Natl Cancer Inst 1995.87(6):417-26]. The main outcome measures included years of life	cost estimates of baseline diagnostic screening and follow up	and cost-effectiveness of screening. We found that in a very high-risk cohort (LC prevalence of 2.7%) of patients between 60 and 74 years of age	a one-time screen appears to be cost-effective at $5940 per life year saved. In a lower risk general population of smokers (LC prevalence of 0.7%)	a one-time screen appears to be cost-effective at $23100 per life year. Even when a lead-time bias of 1 year is incorporated into the model for a low risk population	the cost-effectiveness is estimated at $58183 per life year. Based on the assumptions embedded in this model	one-time screening of elderly high-risk patients for LC appears to be cost-effective.;Lung Cancer. 2001 Jun.32(3):227-36.;Marshall D1	Simpson KN	Earle CC	Chu C.;Evaluation Studies	Aged	Cohort Studies	Computer Simulation	Cost-Benefit Analysis	Decision Trees	Humans	Life Expectancy	Lung Neoplasms/diagnosis*	Mass Screening/economics*	Middle Aged	Models	Econometric*	Risk Factors	Survival Analysis	Tomography	X-Ray Computed/economics*;;;;;;;;;;;;;;
0;Post-inhaled corticosteroid pulmonary tuberculosis and pneumonia increases lung cancer in patients with COPD.;Abstract BACKGROUND: Inhaled corticosteroids (ICS) have been associated with decreased lung cancer risk. However	they have been associated with pulmonary infections (tuberculosis [TB] and pneumonia) in patients with chronic obstructive pulmonary disease (COPD). TB and pneumonia have increased lung cancer risk. The association between post-ICS pulmonary infections and lung cancer remains unclear. METHODS: We conducted a retrospective cohort study from 2003 to 2010 using the Taiwan National Health Insurance R…	089	955 patients with COPD	we identified 8813 new users of ICS prescribed for a period of 3 months or more and 35	252 non-ICS users who were randomly matched for sex	age and date of ICS use from 2003 to 2005. Cox proportional hazard regression was used to estimate the hazard ratio (HR) of pulmonary infections in patients with/without ICS use. RESULTS: The HRs for lung cancer in ICS users with sequential lung infections were as follows. 2.42 (95 % confidence interval [CI]	1.28-4.58) for individuals with TB	2.37 (95 % CI	1.01-5.54) for TB and pneumonia	and 1.17(95 % CI	0.69-1.98) for those with pneumonia. For non-ICS users with pulmonary infections	the HRs were 1.68 (95 % CI	0.78-3.65) for individual with TB and pneumonia	1.42 (95 % CI	0.89-2.26) for TB	and 0.95 (95 % CI	0.62-1.46) for individuals with pneumonia. CONCLUSIONS: COPD patients with TB /or pneumonia who used ICS had increased risk of lung cancer. Because the overall prognosis of lung cancer remains poor	screening tests are recommended for patients with these conditions.;BMC Cancer. 2016 Oct 10.16(1):778.;Wu MF1	2	Jian ZH3	Huang JY3	Jan CF4	Nfor ON3	Jhang KM3	5	Ku WY3	Ho CC6	Lung CC3	7	Pan HH1	8	Wu MC4	Liaw YP9	10.;Adrenal Cortex Hormones/administration & dosage	Adrenal Cortex Hormones/adverse effects*	Adult	Aged	Aged	80 and over	Comorbidity	Female	Humans	Incidence	Lung Neoplasms/epidemiology*	Lung Neoplasms/etiology*	Male	Middle Aged	Pneumonia/complications*	Pneumonia/epidemiology
1;Population-based mammography screening below age 50: balancing radiation-induced vs prevented breast cancer deaths.;Abstract INTRODUCTION: Exposure to ionizing radiation at mammography screening may cause breast cancer. Because the radiation risk increases with lower exposure age	advancing the lower age limit may affect the balance between screening benefits and risks. The present study explores the benefit-risk ratio of screening before age 50. METHODS: The benefits of biennial mammography screening	starting at various ages between 40 and 50	and continuing up to age 74 were examined using micro-simulation. In contrast with previous studies that commonly used excess relative risk models	we assessed the radiation risks using the latest BEIR-VII excess absolute rate exposure-risk model. RESULTS: The estimated radiation risk is lower than previously assessed. At a mean glandular dose of 1.3 mGy per view that was recently measured in the Netherlands	biennial mammography screening between age 50 and 74 was predicted to induce 1.6 breast cancer deaths per 100	000 women aged 0-100 (range 1.3-6.3 extra deaths at a glandular dose of 1-5 mGy per view)	against 1121 avoided deaths in this population. Advancing the lower age limit for screening to include women aged 40-74 was predicted to induce 3.7 breast cancer deaths per 100	000 women aged 0-100 (range 2.9-14.4) at biennial screening	but would also prevent 1302 deaths. CONCLUSION: The benefits of mammography screening between age 40 and 74 were predicted to outweigh the radiation risks.;Br J Cancer. 2011 Mar 29.104(7):1214-20. doi: 10.1038/bjc.2011.67. Epub 2011 Mar 1.;de Gelder R1	Draisma G	Heijnsdijk EA	de Koning HJ.;Research Support	Non-U.S. Gov't	Adult	Age Factors	Aged	Breast Neoplasms/etiology*	Breast Neoplasms/mortality	Female	Humans	Mammography/adverse effects*	Middle Aged	Neoplasms	Radiation-Induced/etiology*	Radiation Dosage;;;;;;;;;;;;;;
0;Physicians' opinions and use of controversial technologies. The case of mammographic screening in Norway.;Abstract In a survey of 196 Norwegian radiologists and 37 breast imaging centers	physicians' preferences were found to be likely to influence the use of mammography. In their decision making	the radiologists appear to be influenced by income motives and by perceptions of the risk of misdiagnosing breast cancer. Despite opinions favorable to mammographic screening	most radiologists would prefer a CT scanner or a magnetic resonance imaging unit to a mammographic unit if the x-ray department were in a position to acquire capital equipment.;Int J Technol Assess Health Care. 1995 Spring.11(2):316-26.;Kristiansen IS1	Natvig NL	Sager EM.;Research Support	Non-U.S. Gov't	Adult	Aged	Attitude of Health Personnel*	Chi-Square Distribution	Female	Humans	Income/statistics & numerical data	Linear Models	Male	Mammography/economics	Mammography/instrumentation	Mammography/statistics & numerical data	Mammography/utilization*	Middle Aged	Norway	Practice Patterns	Physicians'/economics	Practice Patterns	Physicians'/statistics & numerical data*;;;;;;;;;;;;;;
0;Performance of the Breast Cancer Risk Assessment Tool Among Women Age 75 Years and Older.;Abstract BACKGROUND: The Breast Cancer Risk Assessment Tool (BCRAT	Gail model) is commonly used for breast cancer prediction. however	it has not been validated for women age 75 years and older. METHODS: We used Nurses' Health Study (NHS) data beginning in 2004 and Women's Health Initiative (WHI) data beginning in 2005 to compare BCRAT's performance among women age 75 years and older with that in women age 55 to 74 years in predicting five-year breast cancer incidence. BCRAT risk factors include: age	race/ethnicity	age at menarche	age at first birth	family history	history of benign breast biopsy	and atypia. We examined BCRAT's calibration by age by comparing expected/observed (E/O) ratios of breast cancer incidence. We examined discrimination by computing c-statistics for the model by age. All statistical tests were two-sided. RESULTS: Seventy-three thousand seventy-two NHS and 97 081 WHI women participated. NHS participants were more likely to be non-Hispanic white (96.2% vs 84.7% in WHI	P < .001) and were less likely to develop breast cancer (1.8% vs 2.0%	P = .02). E/O ratios by age in NHS were 1.16 (95% confidence interval [CI] = 1.09 to 1.23	age 57-74 years) and 1.31 (95% CI = 1.18 to 1.45	age ≥ 75 years	P = .02)	and in WHI 1.03 (95% CI = 0.97 to 1.09	age 55-74 years) and 1.10 (95% CI = 1.00 to 1.21	age ≥ 75 years	P = .21). E/O ratio 95% confidence intervals crossed one among women age 75 years and older when samples were limited to women who underwent mammography and were without significant illness. C-statistics ranged between 0.56 and 0.58 in both cohorts regardless of age. CONCLUSIONS: BCRAT accurately predicted breast cancer for women age 75 years and older who underwent mammography and were without s…	please e-mail: journals.permissions@oup.com.;J Natl Cancer Inst. 2015 Nov 30.108(3). doi: 10.1093/jnci/djv348. Print 2016 Mar.;Schonberg MA1	Li VW1	Eliassen AH1	Davis RB1	LaCroix AZ1	McCarthy EP1	Rosner BA1	Chlebowski RT1	Rohan TE1	Hankinson SE1	Marcantonio ER1	Ngo LH1.;Evaluation Studies	Research Support	N.I.H.	Extramural	Age Factors	Aged	Aged	80 and over	Breast Neoplasms/diagnosis*	Breast Neoplasms/epidemiology*	Cause of Death	Early Detection of Cancer*	European Continental Ancestry Group/statistics & numerical data	Female	Follow-Up Studies	Humans	Incidence	Mammography	Mass Screening*	Middle Aged	Models
0;Performance of a semiautomated Papanicolaou smear screening system: results of a population-based study conducted in Guanacaste	Costa Rica.;Abstract BACKGROUND: Automated cytology devices have utility in quality assurance applications	but the effectiveness of these devices in primary screening is unknown. METHODS: Enrollment smears obtained from 7323 women participating in a population-based study sponsored by the National Cancer Institute were screened manually in Costa Rica and then evaluated independently in the U.S. with the PAPNET system (Neuromedical Systems	Inc.	Suffern	NY)	a semiautomated	neural network-based device. Smears with abnormal PAPNET images were microscopically rescreened and then diagnosed by a U.S. cytopathologist. ThinPrep slides (Cytyc Corporation	Boxborough	MA)	prepared from rinses of the cytologic sampler	and cervigrams (National Testing Laboratories	Fenton	MO) were also evaluated. Women with any abnormal cytologic diagnosis or a positive cervigram were referred for colposcopy with biopsy and definitive therapy if indicated. RESULTS: Based on the U.S. cytotechnologist's review of the PAPNET images	1017 (13.9%) of 7323 smears were selected for manual screening	resulting in the selection of 492 (6.7%) possibly abnormal slides for referral to the U.S. pathologist. Ultimately	312 smears (4.3% of the total) were diagnosed as containing squamous cells of undetermined significance or a more severe abnormality (> or =ASCUS)	resulting	hypothetically	in the referral of 66.5% of women with a final diagnosis of a squamous intraepithelial lesion or a more severe abnormality (> or =SIL) and 86.0% of patients with > or =high grade SIL. Conventional microscopic screening performed in Costa Rica resulted in the hypothetical referral of 6.5% of patients with > or =ASCUS for colposcopy	including 69.5% of patients with > or =SIL and 79.8% of those with > or =high grade SIL. CONCLUSIONS: In this study	PAPNET-assisted cytologic screening accurately identified smears obtained from women with high grade SIL or carcinoma. Determination of the clinical cost-effectiveness of PAPNET-assisted screening in routine practice awaits future study.;Cancer. 1998 Oct 25.84(5):273-80.;Sherman ME1	Schiffman M	Herrero R	Kelly D	Bratti C	Mango LJ	Alfaro M	Hutchinson ML	Mena F	Hildesheim A	Morales J	Greenberg MD	Balmaceda I	Lorincz AT.;Research Support	Non-U.S. Gov't	Research Support	U.S. Gov't	P.H.S.	Cohort Studies	Costa Rica	DNA	Viral/isolation & purification	Female	Humans	Mass Screening/methods*	Neural Networks (Computer)	Papanicolaou Test*	Papillomaviridae/isolation & purification	Precancerous Conditions/pathology*
1;Performance and Cost-Effectiveness of Computed Tomography Lung Cancer Screening Scenarios in a Population-Based Setting: A Microsimulation Modeling Analysis in Ontario	Canada.;Abstract BACKGROUND: The National Lung Screening Trial (NLST) results indicate that computed tomography (CT) lung cancer screening for current and former smokers with three annual screens can be cost-effective in a trial setting. However	the cost-effectiveness in a population-based setting with >3 screening rounds is uncertain. Therefore	the objective of this study was to estimate the cost-effectiveness of lung cancer screening in a population-based setting in Ontario	Canada	and evaluate the effects of screening eligibility criteria. METHODS AND FINDINGS: This study used microsimulation modeling informed by various data sources	including the Ontario Health Insurance Plan (OHIP)	Ontario Cancer Registry	smoking behavior surveys	and the NLST. Persons	born between 1940 and 1969	were examined from a third-party health care payer perspective across a lifetime horizon. Starting in 2015	576 CT screening scenarios were examined	varying by age to start and end screening	smoking eligibility criteria	and screening interval. Among the examined outcome measures were lung cancer deaths averted	life-years gained	percentage ever screened	costs (in 2015 Canadian dollars)	and overdiagnosis. The results of the base-case analysis indicated that annual screening was more cost-effective than biennial screening. Scenarios with eligibility criteria that required as few as 20 pack-years were dominated by scenarios that required higher numbers of accumulated pack-years. In general	scenarios that applied stringent smoking eligibility criteria (i.e.	requiring higher levels of accumulated smoking exposure) were more cost-effective than scenarios with less stringent smoking eligibility criteria	with modest differences in life-years gained. Annual screening between ages 55-75 for persons who smoked ≥40 pack-years and who currently smoke or quit ≤10 y ago yielded an incremental cost-effectiveness ratio of $41	136 Canadian dollars ($33	825 in May 1	2015	United States dollars) per life-year gained (compared to annual screening between ages 60-75 for persons who smoked ≥40 pack-years and who currently smoke or quit ≤10 y ago)	which was considered optimal at a cost-effectiveness threshold of $50	000 Canadian dollars ($41	114 May 1	2015	US dollars). If 50% lower or higher attributable costs were assumed	the incremental cost-effectiveness ratio of this scenario was estimated to be $38	240 ($31	444 May 1	2015	US dollars) or $48	525 ($39	901 May 1	2015	US dollars)	respectively. If 50% lower or higher costs for CT examinations were assumed	the incremental cost-effectiveness ratio of this scenario was estimated to be $28	630 ($23	542 May 1	2015	US dollars) or $73	507 ($60	443 May 1	2015
0;Performance analysis of a machine learning flagging system used to identify a group of individuals at a high risk for colorectal cancer.;Abstract Individuals with colorectal cancer (CRC) have a tendency to intestinal bleeding which may result in mild to severe iron deficiency anemia	but for many colon cancer patients hematological abnormalities are subtle. The fecal occult blood test (FOBT) is used as a pre-screening test whereby those with a positive FOBT are referred to colonscopy. We sought to determine if information contained in the complete blood count (CBC) report coud be processed automatically and used to predict the presence of occult colorectal cancer (CRC) in the…	584 study subjects of whom 133 were diagnosed with CRC in 2008 and analysed these with the MeScore tool. The odds ratio for being diagnosed with CRC in 2008 was calculated with regards to the MeScore	using cutoff levels of 97% and 99% percentiles. For individuals in the highest one percentile	the odds ratio for CRC was 21.8 (95% CI 13.8 to 34.2). For the majority of the individuals with cancer	CRC was not suspected at the time of the blood draw. Frequent use of anticoagulants	the presence of other gastrointestinal pathologies and non-GI malignancies were assocaitged with false positive MeScores. The MeScore can help identify individuals in the population who would benefit most from CRC screening	including those with no clinical signs or symptoms of CRC.;PLoS One. 2017 Feb 9.12(2):e0171759. doi: 10.1371/journal.pone.0171759. eCollection 2017.;Kinar Y1	Akiva P1	Choman E2	Kariv R3	4	Shalev V5	Levin B2	Narod SA6	7	Goshen R2.;Aged	Colonoscopy	Colorectal Neoplasms/diagnosis*	Colorectal Neoplasms/epidemiology	Data Interpretation	Statistical	Early Detection of Cancer/methods*	Early Detection of Cancer/statistics & numerical data	Female	Humans	Machine Learning*	Male	Mass Screening/methods*	Middle Aged	Occult Blood*	Referral and Consultation	Retrospective Studies	Risk Factors;;;;;;;;;;;;;;
0;PCR based high risk HPV testing is superior to neural network based screening for predicting incident CIN III in women with normal cytology and borderline changes.;Abstract BACKGROUND/AIMS: To improve the accuracy of conventional cytology in cervical cancer screening	high risk human papillomavirus (HPV) testing and neural network based screening have been developed. This study assessed the power of both techniques to detect women at risk of developing incident CIN III. that is	CIN III detected during the follow up of women with normal cytology and borderline nuclear changes. METHODS: A cohort of 2250 women	34-54 years of age	who attended population based cervical cancer screening from 1988 to 1991 and had normal smears or borderline nuclear changes was followed. All smears were tested for high risk HPV and the smears were rescreened using neural network based screening. The value of neural network based screening for predicting incident CIN III during a mean follow up period of 6.4 years was compared with that of hig…	morphological markers presumed to be related to HPV were correlated with HPV status. RESULTS: Thirteen (0.6%) women had incident CIN III. Both high risk HPV positivity and abnormal cytology were associated with an increased risk for incident CIN III (odds ratio	240 and 22	respectively) and high risk HPV positivity was associated with abnormal cytology. The sensitivity of high risk HPV testing for predicting incident CIN III was much higher than that of neural network based screening (92% and 46%	respectively). None of the morphological markers assessed	including koilocytosis	was correlated with high risk HPV status. CONCLUSION: High risk HPV testing is superior to neural network based screening in identifying women at risk of developing CIN III. For women with normal cytology and borderline changes and a negative high risk HPV test	the screening interval can be considerably prolonged.;J Clin Pathol. 2000 Aug.53(8):606-11.;Rozendaal L1	Westerga J	van der Linden JC	Walboomers JM	Voorhorst FJ	Risse EK	Boon ME	Meijer CJ.;Research Support	Non-U.S. Gov't	Adult	Cervical Intraepithelial Neoplasia/diagnosis*	Cervical Intraepithelial Neoplasia/virology	Female	Follow-Up Studies	Humans	Mass Screening/methods*	Middle Aged	Neural Networks (Computer)*	Papillomaviridae/isolation & purification*	Predictive Value of Tests	Risk Factors	Uterine Cervical Neoplasms/diagnosis*	Uterine Cervical Neoplasms/virology	Vaginal Smears;;;;;;;;;;;;;;
0;Patterns of breast cancer mortality trends in Europe.;Abstract OBJECTIVES: To identify patterns of variation in breast cancer mortality in Europe (1980-2010)	using a model-based approach. METHODS: Mortality data were obtained from the World Health Organization database and mixed models were used to describe the time trends in the age-standardized mortality rates (ASMR). Model-based clustering was used to identify clusters of countries with homogeneous variation in ASMR. RESULTS: Three patterns were identified. Patterns 1 and 2 are characterized by sta…	and a clear decline is observed thereafter. in pattern 1 the median of the ASMR is higher	and the highest rates were achieved sooner. Pattern 3 is characterised by a rapid increase in mortality until 1999	declining slowly thereafter. CONCLUSION: This study provides a general model for the description and interpretation of the variation in breast cancer mortality in Europe	based in three main patterns. Copyright © 2013 Elsevier Ltd. All rights reserved.;Breast. 2013 Jun.22(3):244-53. doi: 10.1016/j.breast.2013.02.007. Epub 2013 Mar 9.;Amaro J1	Severo M	Vilela S	Fonseca S	Fontes F	La Vecchia C	Lunet N.;Adolescent	Adult	Age Factors	Aged	Breast Neoplasms/diagnosis	Breast Neoplasms/mortality*	Child	Child	Preschool	Cluster Analysis	Early Detection of Cancer	Europe/epidemiology	Female	Humans	Incidence	Infant	Middle Aged	Models	Statistical*	Mortality/trends	Young Adult;;;;;;;;;;;;;;
0;Parametric optimization for tumour identification: bioheat equation using ANOVA and the Taguchi method.;Abstract Breast cancer is the number one killer disease among women. It is known that early detection of a tumour ensures better prognosis and higher survival rate. In this paper an intelligent	inexpensive and non-invasive diagnostic tool is developed for aiding breast cancer detection objectively. This tool is based on thermographic scanning of the breast surface in conjunction with numerical simulation of the breast using the bioheat equation. The medical applications of thermographic scanning make use of the skin temperature as an indication of an underlying pathological process. The…	7). The effect and importance of the various parameters are analysed. Based on the above 2(7) design	the Taguchi method is used to optimize the parameters in order to ensure the signal from the tumour maximized compared with the noise from the other factors. The model predicts that the ideal setting for capturing the signal from the tumour is when the patient is at basal metabolic activity with a correspondingly lower subcutaneous perfusion in a low temperature environment.;Proc Inst Mech Eng H.…	Ng EY.;Validation Studies	Analysis of Variance*	Artifacts	Bias	Breast Neoplasms/diagnosis*	Breast Neoplasms/epidemiology	Breast Neoplasms/etiology	Diagnosis	Computer-Assisted/methods*	Female	Humans	Models	Statistical*	Numerical Analysis	Computer-Assisted*	Predictive Value of Tests	Risk Factors	Signal Processing	Computer-Assisted*	Singapore/epidemiology	Thermal Conductivity	Thermography/methods*;;;;;;;;;;;;;;
1;Overdiagnosis and overtreatment of breast cancer: microsimulation modelling estimates based on observed screen and clinical data.;Abstract There is a delicate balance between the favourable and unfavourable side-effects of screening in general. Overdiagnosis	the detection of breast cancers by screening that would otherwise never have been clinically diagnosed but are now consequently treated	is such an unfavourable side effect. To correctly model the natural history of breast cancer	one has to estimate mean durations of the different pre-clinical phases	transition probabilities to clinical cancer stages	and sensitivity of the applied test based on observed screen and clinical data. The Dutch data clearly show an increase in screen-detected cases in the 50 to 74 year old age group since the introduction of screening	and a decline in incidence around age 80 years. We had estimated that 3% of total incidence would otherwise not have been diagnosed clinically. This magnitude is no reason not to offer screening for women aged 50 to 74 years. The increases in ductal carcinoma in situ (DCIS) are primarily due to mammography screening	but DCIS still remains a relatively small proportion of the total breast cancer problem.;Breast Cancer Res. 2006.8(1):202. Epub 2005 Dec 21.;de Koning HJ1	Draisma G	Fracheboud J	de Bruijn A.;Aged	Aged	80 and over	Breast Neoplasms/diagnosis*	Breast Neoplasms/epidemiology	Breast Neoplasms/therapy*	Carcinoma	Intraductal	Noninfiltrating/diagnosis*	Carcinoma	Intraductal	Noninfiltrating/epidemiology	Carcinoma	Intraductal	Noninfiltrating/therapy*	Female	Humans	Incidence	Mammography/utilization*	Mass Screening/standards	Mass Screening/statistics & numerical data*	Middle Aged	Models	Theoretical*	Netherlands/epidemiology	Sensitivity and Specificity;;;;;;;;;;;;;;
0;Overdiagnosis and breast cancer screening.;Comment	Editorial	Breast Neoplasms/diagnosis*	Breast Neoplasms/epidemiology	Computer Simulation	Female	Humans	Mass Screening/methods	Mass Screening/standards	Reproducibility of Results;;;Comment	Editorial	Breast Neoplasms/diagnosis*	Breast Neoplasms/epidemiology	Computer Simulation	Female	Humans	Mass Screening/methods	Mass Screening/standards	Reproducibility of Results;;;;;;;;;;;;;;
1;Option appraisal of population-based colorectal cancer screening programmes in England.;Abstract OBJECTIVES: To estimate the effectiveness	cost-effectiveness and resource impact of faecal occult blood testing (FOBT) and flexible sigmoidoscopy (FSIG) screening options for colorectal cancer to inform the Department of Health's policy on bowel cancer screening in England. METHODS: We developed a state transition model to simulate the life experience of a cohort of individuals without polyps or cancer through to the development of adeno…	effects and resource impact of five screening options were evaluated: (a) FOBT for individuals aged 50-69 (biennial screening). (b) FOBT for individuals aged 60-69 (biennial screening). (c) once-only FSIG for individuals aged 55. (d) once-only FSIG for individuals aged 60. and (e) once-only FSIG for individuals aged 60	followed by FOBT for individuals aged 61-70 (biennial screening). RESULTS: The model suggests that screening using FSIG with or without FOBT may be cost-saving and may produce additional benefits compared with a policy of no screening. The marginal cost-effectiveness of FOBT options compared to a policy of no screening is estimated to be below pound3000 per quality adjusted life year gained. CONC…	the practical feasibility of alternative screening programmes is inevitably limited by current pressures on endoscopy services.;Gut. 2007 May.56(5):677-84. Epub 2006 Dec 1.;Tappenden P1	Chilcott J	Eggington S	Patnick J	Sakai H	Karnon J.;Age Factors	Aged	Colorectal Neoplasms/diagnosis*	Colorectal Neoplasms/economics	Cost-Benefit Analysis	Disease Progression	Early Diagnosis	England	Health Care Costs/statistics & numerical data	Health Services Research/methods	Humans	Mass Screening/economics	Mass Screening/methods*	Mass Screening/organization & administration	Middle Aged	Models	Econometric	Occult Blood	Quality-Adjusted Life Years	Sigmoidoscopy/economics;;;;;;;;;;;;;;
0;Optimal interval for routine cytologic screening in the United States.;Letter	Research Support	N.I.H.	Extramural	Research Support	Non-U.S. Gov't	Computer Simulation	Cost-Benefit Analysis	Female	Humans	Mass Screening/economics	Mass Screening/standards*	Models	Economic	Practice Guidelines as Topic	Uterine Cervical Neoplasms/diagnosis*	Uterine Cervical Neoplasms/economics	Vaginal Smears/economics	Vaginal Smears/utilization*	U54 CA164336/CA/NCI NIH HHS/United States	U54 CA164336-01/CA/NCI NIH HHS/United States;;;Letter	Research Support	N.I.H.	Extramural	Research Support	Non-U.S. Gov't	Computer Simulation	Cost-Benefit Analysis	Female	Humans	Mass Screening/economics	Mass Screening/standards*	Models	Economic	Practice Guidelines as Topic	Uterine Cervical Neoplasms/diagnosis*	Uterine Cervical Neoplasms/economics	Vaginal Smears/economics	Vaginal Smears/utilization*	U54 CA164336/CA/NCI NIH HHS/United States	U54 CA164336-01/CA/NCI NIH HHS/United States;;;;;;;;;;;;;;
0;On the performance and cost-effectiveness of semiautomated Papanicolaou smear screening.;Comment	Editorial	Costa Rica	Female	Humans	Neural Networks (Computer)	Papanicolaou Test*	Precancerous Conditions/pathology	Referral and Consultation/statistics & numerical data	Sensitivity and Specificity	United States	Uterine Cervical Neoplasms/pathology*	Vaginal Smears/instrumentation*;;;Comment	Editorial	Costa Rica	Female	Humans	Neural Networks (Computer)	Papanicolaou Test*	Precancerous Conditions/pathology	Referral and Consultation/statistics & numerical data	Sensitivity and Specificity	United States	Uterine Cervical Neoplasms/pathology*	Vaginal Smears/instrumentation*;;;;;;;;;;;;;;
0;Occupational exposure to human immunodeficiency virus and hepatitis B virus: a comparative analysis of risk.;Abstract OBJECTIVE: To estimate the occupational risk from infection with the human immunodeficiency virus (HIV) in terms of loss of (quality-adjusted) life expectancy	and to compare that risk to those posed by other hazards faced by health care workers. DESIGN: Decision-analytic model. RESULTS: For a 30-year-old female health care worker (unvaccinated for hepatitis B virus [HBV])	the loss of life expectancy from a needlestick from a symptomatic HIV-positive (HIV+) patient is 39 days (range	17 to 93 days)	as compared with a loss of 17 days from a needlestick from a patient who is hepatitis-B-surface-antigen-positive (HBsAg+)	and 38 days from a needlestick from a patient who is hepatitis-B-e-antigen-positive (HBeAg+). When morbidity is included in the analysis of risk (through calculation of the quality-adjusted loss of life expectancy)	the risk from both HBV and HIV increases. The quality-adjusted loss of life expectancy due to a needlestick exposure from a symptomatic HIV+ patient is 45 days (range	20 to 108 days)	as compared with a quality-adjusted loss of life expectancy of 48 days from a needlestick from an HBsAg+ patient	and 109 days from a needlestick from a patient who is known to be HBeAg+. By comparison	a cross-country automobile trip is associated with a loss of life expectancy of approximately 1 day. The 45- to 50-day loss of quality-adjusted life expectancy from percutaneous exposures to HIV and HBV is approximately the same magnitude as the gain in life expectancy from 10 years of annual screening for breast cancer with mammography and physical examination. CONCLUSIONS: The risk associated w…	the loss of quality-adjusted life expectancy associated with a needlestick exposure is significant. Identification of cost-effective methods that increase the safety of medical personnel but also ensure full access to high-quality care for HIV+ patients should be a high priority.;Am J Med. 1992 May.92(5):503-12.;Owens DK1	Nease RF Jr.;Research Support	U.S. Gov't	P.H.S.	Acquired Immunodeficiency Syndrome/transmission*	Adult	California	Female	HIV*	Health Personnel*	Hepatitis B/transmission*	Hepatitis B virus*	Hospitals	University	Humans	Life Expectancy*	Models	Statistical	Needlestick Injuries/complications	Occupational Diseases/etiology	Occupational Exposure/statistics & numerical data*	Probability	Risk Factors	Time Factors	1 T32 HS0043-01/HS/AHRQ HHS/United States;;;;;;;;;;;;;;
0;Notes on testing non-inferiority under the partial verification design with a confirmatory procedure limited to screen positives.;Abstract When a new test with fewer invasions or less expenses to administer than the traditional test is developed	we may be interested in testing whether the former is non-inferior to the latter with respect to test accuracy. We define non-inferiority via both the odds ratio (OR) of correctly identifying a case and the OR of correctly identifying a non-case between two tests under comparison. We focus our discussion on testing the non-inferiority of a new screening test to a traditional screening test when a…	we derive an asymptotic test procedure and an exact test procedure with respect to the two ORs defined here. Using Monte Carlo simulation	we evaluate the performance of these test procedures in a variety of situations. We note that the test procedures proposed here can also be applicable if we are interested in testing non-inferiority with respect to the ratio of sensitivities and the ratio of specificities. We discuss interval estimation of these ORs and sample size calculation based on the asymptotic test procedure considered her…	interval estimators and sample size calculation formula.;Contemp Clin Trials. 2012 May.33(3):563-71. doi: 10.1016/j.cct.2012.02.007. Epub 2012 Feb 17.;Lui KJ1.;Confidence Intervals	Digital Rectal Examination	Early Detection of Cancer/methods*	Factor Analysis	Statistical*	Humans	Likelihood Functions	Male	Monte Carlo Method	Odds Ratio	Predictive Value of Tests*	Prostate-Specific Antigen	Prostatic Neoplasms/diagnosis*	Sensitivity and Specificity	Prostate-Specific Antigen;;;;;;;;;;;;;;
0;Note on simulation optimization of PSA-threshold based prostate cancer screening policies.;Aged	Algorithms	Computer Simulation*	Early Detection of Cancer/methods*	Early Detection of Cancer/statistics & numerical data*	Humans	Male	Middle Aged	Policy	Prostate-Specific Antigen/analysis*	Quality-Adjusted Life Years	Prostate-Specific Antigen;;;Aged	Algorithms	Computer Simulation*	Early Detection of Cancer/methods*	Early Detection of Cancer/statistics & numerical data*	Humans	Male	Middle Aged	Policy	Prostate-Specific Antigen/analysis*	Quality-Adjusted Life Years	Prostate-Specific Antigen;;;;;;;;;;;;;;
0;Nipple aspirate fluid cytology and the Gail model for breast cancer risk assessment in a screening population.;Abstract BACKGROUND: Recent guidelines suggest that chemoprevention with tamoxifen may be appropriate for women who have a 5-year risk of breast cancer greater than 1.66% calculated using the Gail model. OBJECTIVES: To determine whether nipple aspirate fluid (NAF) cytology combined wit…	904 asymptomatic women. Breast cancer cases were identified through follow-up with the women and linkage to cancer registries. We used proportional hazards modeling to recalculate the coefficients for the predictor variables used in the Gail model. NAF cytology was added to create a second model. The two models were compared using the concordance statistic (c-statistic). RESULTS: During 14.6 year…	400 women were diagnosed with breast cancer. There were 940 (14%) women with hyperplasia and 109 (1.6%) women with atypical hyperplasia found in NAF. Adding NAF cytology results to the Gail model significantly improved the model fit (P < 0.0001). The c-statistic for the Gail model was 0.62	indicating only modest discriminatory accuracy. Adding NAF cytology to the model increased the c-statistic to 0.64. NAF cytology results had the largest effect on discriminatory accuracy among women in the upper third of Gail model risk. The relative incidence for the highest quintile of risk score compared with the lowest quintile was 7.2 for the Gail model and 8.0 for the model including NAF cy…	particularly for high-risk women.;Cancer Epidemiol Biomarkers Prev. 2005 Feb.14(2):324-8.;Tice JA1	Miike R	Adduci K	Petrakis NL	King E	Wrensch MR.;Research Support	Non-U.S. Gov't	Research Support	U.S. Gov't	P.H.S.	Adult	Breast Neoplasms/diagnosis*	Cohort Studies	Cytodiagnosis/methods*	Extracellular Fluid/cytology*	Female	Humans	Mass Screening	Middle Aged	Nipples/secretion*	Proportional Hazards Models	Prospective Studies	Risk Assessment	Sensitivity and Specificity	Suction	P01CA13556/CA/NCI NIH HHS/United States	R01CA47228/CA/NCI NIH HHS/United States;;;;;;;;;;;;;;
0;New technologies in cervical cancer precursor detection.;Abstract The current literature reflects three routes toward improving cervical cancer screening. The first is to improve the test qualities of cytology-based screening. The use of liquid-based cytology and computerized analysis of Papanicolaou tests are examples of attempts at this approach. Secondly	through various combinations of parallel or sequential tests	either the sensitivity or the specificity of a given test could be improved depending on the tests chosen and the order in which they were performed (eg	Papanicolaou test followed by human papillomavirus [HPV] or vice versa). Several excellent studies have been published this year on the use of HPV DNA testing as a primary screening modality and as an adjunct to the triage of mildly abnormal cytologic findings. The recent literature also reflects increasing interest in visual inspection of the cervix and self-collected samples for HPV testing as …	a significant number of articles address the cost-effectiveness of these technologies and the real value of cervical cancer screening. This article reviews the current literature concerning both the advent of new cervical cancer screening technologies and the rediscovery of old ones.;Curr Opin Oncol. 2000 Sep.12(5):460-5.;Soler ME1	Blumenthal PD.;Review	Cytodiagnosis	DNA	Neoplasm/analysis	DNA	Viral/analysis	Female	Humans	Luminescent Measurements	Neural Networks (Computer)	Precancerous Conditions/pathology*	Risk Factors	Spectrometry	Fluorescence	Uterine Cervical Neoplasms/diagnosis*	Uterine Cervical Neoplasms/etiology	Uterine Cervical Neoplasms/therapy	Uterine Cervical Neoplasms/virology	DNA	Neoplasm	DNA	Viral;;;;;;;;;;;;;;
0;New residuals for Cox regression and their application to outlier screening.;Abstract The identification of individuals who 'died far too early' or 'lived far too long' as compared to their survival probabilities from a Cox regression can lead to the detection of new prognostic factors. Methods to identify outliers are generally based on residuals. For Cox regression	only deviance residuals have been considered for this purpose	but we show that these residuals are not very suitable. Instead	we develop and propose two new types of residuals: the suggested log-odds and normal deviate residuals are simple and intuitively appealing and their theoretical properties and empirical performance make them very suitable for outlier identification. Finally	various practical aspects of screening for individuals with outlying survival times are discussed by means of a cancer study example.;Biometrics. 1999 Jun.55(2):523-9.;Nardi A1	Schemper M.;Biometry*	Humans	Linear Models	Male	Odds Ratio	Prognosis	Proportional Hazards Models*	Prostatic Neoplasms/mortality	Survival Analysis*;;;;;;;;;;;;;;
0;New prospective for non-invasive detection	grading	size evaluation	and tumor location of prostate cancer.;Abstract BACKGROUND: PSA blood test and other present screening tools fail to provide the required sensitivity and specificity and	at early stages	lack correlation with tumor grade	volume	and location. Thus alternative approaches are highly desired. We present and assess a novel method for PCa detection	grading	volume evaluation and tumor location	based on non-invasive zinc concentration mapping in the gland by means of a dedicated rectal probe. METHODS: Zinc-concentration values measured in histologically examined tissue fragments from needle biopsy of 598 patients were analyzed. They were used to generate computer simulated zinc-concentration maps	further analyzed with image-processing tools. The tumor detection performances versus Gleason grade were assessed. RESULTS: A significant increase of zinc depletion with increasing Gleason pattern (grade) classification was established. Tumor detection performance in zinc-concentration maps progressively improves with the cancer's first component score. Reliable information on the location	size and Gleason-grade combination of the lesion can be extracted for clinically relevant volumes. CONCLUSIONS: Zinc depletion in the prostate peripheral zone is the basis for a novel	non-invasive PCa detection	localization	volume evaluation and grading method. Its realization and application as a pre-biopsy and pre-treatment examination	or a follow-up tool	relies on the development of a dedicated transrectal probe. It should have significant impact on biopsy effectiveness	point at a possible extraprostatic extension and provide critical data for focal treatment. The information on tumor grade and distribution may have an important impact on disease management.;Prostate. 2010 Nov 1.70(15):1701-8. doi: 10.1002/pros.21205.;Cortesi M1	Fridman E	Volkov A	Shilstein SSh	Chechik R	Breskin A	Vartsky D	Raviv G	Ramon J.;Research Support	Non-U.S. Gov't	Adenocarcinoma/chemistry*	Adenocarcinoma/diagnosis	Adenocarcinoma/pathology*	Computer Simulation	Histocytochemistry	Humans	Longitudinal Studies	Male	Neoplasm Staging/methods	Prostatic Neoplasms/chemistry*	Prostatic Neoplasms/diagnosis	Prostatic Neoplasms/pathology*	Zinc/analysis*	Zinc;;;;;;;;;;;;;;
0;New paradigm for ASCUS diagnosis using neural networks.;Abstract It was tested whether it was possible to reduce the atypical squamous cells of undetermined significance (ASCUS) scores in a meaningful way by exploiting the cells selected by the neural networks of the PAPNET system. For this test	2	000 routine smears were screened once by means of PAPNET and once conventionally in a laboratory in Amsterdam. From these 2	000 smears	168 were diagnosed as ASCUS. In the second phase of the study	the diagnosis was based solely on the PAPNET images	and in addition	cases with immature cells (bare nuclei and cells with very little cytoplasm) in the PAPNET images were classified as ASCUS. Although	in this second phase	75.6% of the cases were revised to negative	the cases with positive follow-up were all still classified as ASCUS. The negative predictive value remained at 100%	whereas the positive predictive value increased from 14.3 to 30%. By using the new paradigm (focusing on immature cells selected by the neural networks) for routine primary PAPNET screening in a laboratory in Leiden	the ASCUS scores were reduced from 10% (June of 1996) to 1.0% (early 1998)	with promising follow-up results for the first half of 1997.;Diagn Cytopathol. 1998 Nov.19(5):361-6.;Kok MR1	Habers MA	Schreiner-Kok PG	Boon ME.;Cervix Uteri/pathology*	Diagnosis	Computer-Assisted/methods*	Epithelial Cells/pathology*	False Negative Reactions	Female	Humans	Netherlands	Neural Networks (Computer)*	Precancerous Conditions/diagnosis	Precancerous Conditions/pathology	Predictive Value of Tests	Uterine Cervical Dysplasia/diagnosis*	Uterine Cervical Dysplasia/pathology	Uterine Cervical Neoplasms/diagnosis*	Uterine Cervical Neoplasms/pathology	Vaginal Smears/methods*;;;;;;;;;;;;;;
0;Neural network-based screening (NNS) in cervical cytology: no need for the light microscope?;Abstract Neural network-based screening (NNS) of cervical smears can be performed as a so-called hybrid screening method	in which parts of the cases are additionally studied by light microscope	and it can also be used as pure NNS	in which the cytological diagnosis is based only on the digital images	generated by the NNS system. A random enriched sample of 985 cases	in a previous study diagnosed by hybrid NNS	was drawn to be screened by pure NNS. This study population comprised 192 women with (pre)neoplasia of the cervix	and 793 negative cases. With pure NNS	more cases were recognized as severely abnormal. with hybrid NNS	more cases were cytologically diagnosed as low-grade. For a threshold value > or = HSIL (high-grade squamous intraepithelial lesions)	the areas under the receiver operating characteristic (ROC) curves (AUC) were 81% (95% CI	75-88%) for pure NNS vs. 78% (95% CI	75-81%) for hybrid NNS. For low-grade squamous intraepithelial lesions (LSIL)	the AUC was significantly higher for hybrid NNS (81%. 95% CI	77-85%) than for pure NNS (75%. 95% CI	70-80%). Pure NNS provides optimized prediction of HSIL cases or negative outcome. For the detection of LSIL	light microscopy has additional value.;Diagn Cytopathol. 2001 Jun.24(6):426-34.;Kok MR1	van Der Schouw YT	Boon ME	Grobbee DE	Kok LP	Schreiner-Kok PG	van der Graaf Y	Doornewaard H	van den Tweel JG.;Cervical Intraepithelial Neoplasia/diagnosis*	Cervical Intraepithelial Neoplasia/pathology	Cervix Uteri/pathology	Female	Humans	Image Interpretation	Computer-Assisted/methods*	Mass Screening/methods*	Microscopy	Neural Networks (Computer)*	Vaginal Smears;;;;;;;;;;;;;;
0;Neural network processing can provide means to catch errors that slip through human screening of pap smears.;Abstract The problem of the false-negative smear deserves the attention of the cytologic community. We found that by using the PAPNET system	equipped with neural network programming	cancer cells can be detected in repeatedly misdiagnosed Pap smears. The correct diagnosis of these false-negative smears depended on the skills of the diagnostician to recognize the cells on one or more of the 128 tiles of the video display as abnormal	and to make the proper decision when to turn to light microscopy. In 8 of the 10 tested false-negative smears	the cancer cells were found exclusively in epithelial fragments. in two cases there were no more than five abnormal cells in the smear (which were detected by PAPNET). This study gave us insight into the nature of the false-negative problem and showed us that the application of neural network processing can provide means to catch errors that slip through human screening of Pap smears.;Diagn Cytop…	Kok LP.;Clinical Competence	Clinical Laboratory Techniques/standards	Diagnostic Errors	False Negative Reactions	Female	Humans	Mass Screening/methods*	Neural Networks (Computer)*	Papanicolaou Test*	Predictive Value of Tests	Retrospective Studies	Vaginal Smears/standards*;;;;;;;;;;;;;;
1;Natural history and screening model for high-risk human papillomavirus infection	neoplasia and cervical cancer in the Netherlands.;Abstract A simulation model is presented that assumes that persistent infection with high-risk human papillomavirus (hrHPV) is a necessary cause of cervical cancer. For the estimation of the model parameters	data of recent Dutch follow-up studies were reanalyzed. The predicted incidences of cervical cancer	cervical intraepithelial neoplasia (CIN1	CIN2 and CIN3) and abnormal cytology were validated with nationwide figures and population-based screening results. The model predicted a lifetime risk for cervical cancer of 2.9% with a peak at age 48 years. The predicted lifetime risk dropped to 0.4% when attending cervical screening. For women who were not hrHPV infected at 30 years	the lifetime risk was 1.6%. Sensitivity analyses were performed to check natural history assumptions that were only weakly identified from available data sets. The incidence of CIN3 observed with screening appeared a useful clinical end point as the predicted incidence was robust against changes in the sensitivity of cervical cytology and the duration to CIN3. The model can be used to study the h…	de Bruijne MC	Zielinski GD	Meijer CJ.;Research Support	Non-U.S. Gov't	Adolescent	Adult	Aged	Aged	80 and over	Cervical Intraepithelial Neoplasia/epidemiology	Cervical Intraepithelial Neoplasia/virology*	Computer Simulation*	Female	Follow-Up Studies	Genetics	Population	Humans	Incidence	Mass Screening	Middle Aged	Netherlands/epidemiology	Papillomaviridae/isolation & purification*	Papillomavirus Infections/epidemiology	Papillomavirus Infections/virology*	Prognosis	Risk Factors	Survival Rate	Uterine Cervical Neoplasms/epidemiology	Uterine Cervical Neoplasms/virology*;;;;;;;;;;;;;;
0;National and regional breast cancer incidence and mortality trends in Mexico 2001-2011: Analysis of a population-based database.;Abstract INTRODUCTION: Breast cancer is the most common malignancy in Mexican women since 2006. However	due to a lack of cancer registries	data is scarce. We sought to describe breast cancer trends in Mexico using population-based data from a national database and to analyze geographical and age-related differences in incidence and mortality rates. METHODS: All incident breast cancer cases reported to the National Epidemiological Surveillance System and all breast cancer deaths registered by the National Institute of Statistics and …	with an APC of 5.9% (95% CI 4.1-7.7	p<0.05). Women aged 60-65 had the highest increase in incidence (APC 7.89%. 95% CI 5.5 -10.3	p<0.05). Reported incidence rates were significantly increased in the Center and in the South of the country	while in the North they remained stable. Mortality rates also showed a significant increase	with an APC of 0.4% (95% CI 0.1-0.7	p<0.05). Women 85 and older had the highest increase in mortality (APC 2.99%	95% CI 1.9-4.1. p<0.05). CONCLUSIONS: The reporting of breast cancer cases in Mexico had a continuous increase	which could reflect population aging	increased availability of screening	an improvement in the number of clinical facilities and better reporting of cases. Although an improvement in the detection of cases is the most likely explanation for our findings	our results point towards an epidemiological transition in Mexico and should help in guiding national policy in developing countries. Copyright © 2016 Elsevier Ltd. All rights reserved.;Cancer Epidemiol. 2016 Apr.41:24-33. doi: 10.1016/j.canep.2016.01.007. Epub 2016 Jan 18.;Soto-Perez-de-Celis E1	Chavarri-Guerra Y2.;Adult	Aged	Aged	80 and over	Breast Neoplasms/epidemiology*	Female	Humans	Incidence	Least-Squares Analysis	Linear Models	Mexico/epidemiology	Middle Aged;;;;;;;;;;;;;;
0;Multivariate distributions of clinical covariates at the time of cancer detection.;Abstract Many screening trials conducted in the past have generated a wealth of interesting data. These data represent an invaluable source of information for furthering our knowledge about the natural history of the disease. The traditional approach to modeling cancer screening tends to describe the process of t…	that is	the time natural history. A broader methodological idea is to construct a stochastic model of cancer development and detection that yields the multivariate distribution of observable variables at the time of diagnosis. By focusing on such multivariate observations	rather than just on the age of patients at diagnosis	this idea seeks to invoke an additional source of information (available only at the time of detection) in order to improve an estimation of unobservable quantitative parameters of cancer latency. In this article	we discuss modeling techniques that make the above-mentioned problems approachable. A special focus is placed on analytical tools for deriving joint distributions of clinical covariates at the time of cancer detection under an arbitrary screening protocol. In addition	some future research avenues and public health implications of the proposed approach are discussed.;Stat Methods Med Res. 2004 Dec.13(6):457-89.;Hanin LG1	Yakovlev AY.;Research Support	Non-U.S. Gov't	Research Support	U.S. Gov't	P.H.S.	Review	Aged	Early Diagnosis	Humans	Male	Mass Screening*	Middle Aged	Models	Statistical	Multivariate Analysis	Neoplasm Staging/statistics & numerical data*	Prostate-Specific Antigen	Prostatic Neoplasms/diagnosis*	Prostate-Specific Antigen	R01 AG14650-01A2/AG/NIA NIH HHS/United States	U01 CA88177-01/CA/NCI NIH HHS/United States;;;;;;;;;;;;;;
1;Multistate transitional models for measuring adherence to breast cancer screening: A population-based longitudinal cohort study with over two million women.;Abstract Objective Prior work on the disparities among women in breast cancer screening adherence has been methodologically limited. This longitudinal study determines and examines the factors associated with becoming adherent. Methods In a…	a three-state transitional model was used to examine adherence to screening for breast cancer. The proportion of time spent being non-adherent with screening was calculated for each woman during her observation window. Using age as the time scale	a relative rate multivariable regression was implemented under the three-state transitional model	to examine the association between covariates (all time-varying) and the rate of becoming adherent. Results The cohort consisted of 2	537	960 women with a median follow-up of 8.46 years. Nearly 31% of women were continually up-to-date with breast screening. Once a woman was non-adherent	the rate of becoming adherent was higher among longer term residents (relative rate = 1.289	95% confidence interval 1.275-1.302)	those from wealthier neighbourhoods	and those who had an identifiable primary care provider who was female or had graduated in Canada. Conclusion Individual and physician-level characteristics play an important role in a woman's adherence to screening. This work improves the quality of evidence regarding disparities among women in adherence to breast cancer screening and provides a novel methodological foundation to investigate adh…	including cervix and colorectal cancer screening.;J Med Screen. 2017 Jun.24(2):75-82. doi: 10.1177/0969141316654940. Epub 2016 Jul 19.;Sutradhar R1	2	3	Gu S1	Paszat LF1	2	4.;Research Support	Non-U.S. Gov't	Aged	Breast Neoplasms/diagnosis*	Databases	Factual	Early Detection of Cancer/methods*	Female	Follow-Up Studies	Humans	Longitudinal Studies	Markov Chains	Mass Screening/methods	Mastectomy	Middle Aged	Multivariate Analysis	Ontario	Patient Compliance	Regression Analysis	Research Design	Retrospective Studies;;;;;;;;;;;;;;
1;Multi-state Markov models in cancer screening evaluation: a brief review and case study.;Abstract This work presents a brief overview of Markov models in cancer screening evaluation and focuses on two specific models. A three-state model was first proposed to estimate jointly the sensitivity of the screening procedure and the average duration in the preclinical phase	i.e. the period when the cancer is asymptomatic but detectable by screening. A five-state model	incorporating lymph node involvement as a prognostic factor	was later proposed combined with a survival analysis to predict the mortality reduction associated with screening. The strengths and limitations of these two models are illustrated using data from French breast cancer service screening programmes. The three-state model is a useful frame but parameter estimates should be interpreted with caution. They are highly correlated and depend heavily on th…	due to implicit assumptions which are not always verified. Although it may still be useful	there is a need for more flexible models. Over-diagnosis is an important issue for both models and induces bias in parameter estimates. It can be addressed by adding a non-progressive state	but this may provide an uncertain estimation of over-diagnosis. When the primary goal is to avoid bias	rather than to estimate over-diagnosis	it may be more appropriate to correct for over-diagnosis assuming different levels in a sensitivity analysis. This would be particularly relevant in a perspective of mortality reduction estimation.;Stat Methods Med Res. 2010 Oct.19(5):463-86. doi: 10.1177/0962280209359848. Epub 2010 Mar 15.;Uhry Z1	Hédelin G	Colonna M	Asselain B	Arveux P	Rogel A	Exbrayat C	Guldenfels C	Courtial I	Soler-Michel P	Molinié F	Eilstein D	Duffy SW.;Review	Breast Neoplasms/diagnosis*	Breast Neoplasms/pathology	Humans	Likelihood Functions	Markov Chains*	Mass Screening/methods	Models	Statistical*;;;;;;;;;;;;;;
0;Multiple testing in disease mapping and descriptive epidemiology.;Abstract The problem of multiple testing is rarely addressed in disease mapping or descriptive epidemiology. This issue is relevant when a large number of small areas or diseases are analysed. Control of the family wise error rate (FWER)	for example via the Bonferroni correction	is avoided because it leads to loss of statistical power. To overcome such difficulties	control of the false discovery rate (FDR)	the expected proportion of false rejections among all rejected hypotheses	was proposed in the context of clinical trials and genomic data analysis. FDR has a Bayesian interpretation and it is the basis of the so called q-value	the Bayesian counterpart of the p-value. In the present work	we address the multiplicity problem in disease mapping and show the performance of the FDR approach with two real examples and a small simulation study. The examples consider testing multiple diseases for a given area or multiple areas for a given disease. Using unadjusted p-values for multiple testing	an inappropriately large number of areas or diseases at altered risk are identified	whilst FDR procedures are appropriate and more powerful than the control of the FWER with the Bonferroni correction. We conclude that the FDR approach is adequate to screen for high/low risk areas or for disease excess/deficit and useful as a complementary procedure to point estimates and confidence intervals.;Geospat Health. 2010 May.4(2):219-29.;Catelan D1	Biggeri A.;Research Support	Non-U.S. Gov't	Algorithms	Bayes Theorem	Cluster Analysis	Computer Simulation	Disease Outbreaks/statistics & numerical data*	Epidemiologic Research Design*	Geography	Humans	Italy/epidemiology	Lung Neoplasms/epidemiology	Lung Neoplasms/mortality*	Male	Poisson Distribution	Population Surveillance/methods	Risk	Selection Bias;;;;;;;;;;;;;;
0;Multiple detection modalities and disease natural history of breast cancer.;Abstract Multiple detection modalities have increasingly gained attention in population-based screening. However	the disease natural history and its efficacy have been barely addressed. We reviewed a series of articles addressing multiple detection modalities including mammography	ultrasound and magnetic resonance image between 1995 and 2005. A stochastic model was developed to estimate transition parameters pertaining to the disease natural history defined by multiple detection modalities. The effectiveness of the combination of ultrasound or magnetic resonance image (MRI) with mammography was projected using a series of computer simulation models. The results indicated t…	the benefit and the selection of detection modalities are affected by biological factors including age	breast tissue type and histological type. In addition	other social factors may also affect the utilization of multiple detection modalities.;Stud Health Technol Inform. 2007.129(Pt 1):78-81.;Chen TH1	Yen AM	Wu GH	Chen LS	Chiu YH.;Review	Breast Neoplasms/diagnosis*	Breast Neoplasms/mortality	Breast Self-Examination	Disease Progression	Humans	Mammography	Mass Screening	Sensitivity and Specificity	Ultrasonography	Mammary;;;;;;;;;;;;;;
0;Multi-excitation magnetoacoustic tomography with magnetic induction for bioimpedance imaging.;Abstract Magnetoacoustic tomography with magnetic induction (MAT-MI) is an imaging approach proposed to conduct noninvasive electrical conductivity imaging of biological tissue with high spatial resolution. In the present study	based on the analysis of the relationship between the conductivity distribution and the generated MAT-MI acoustic source	we propose a new multi-excitation MAT-MI approach and the corresponding reconstruction algorithms. In the proposed method	multiple magnetic excitations using different coil configurations are employed and ultrasound measurements corresponding to each excitation are collected to derive the conductivity distribution inside the sample. A modified reconstruction algorithm is also proposed for the multi-excitation MAT-MI imaging approach when only limited bandwidth acoustic measurements are available. Computer simulation…	we can accurately reconstruct the internal conductivity contrast of an object using the proposed method. With limited bandwidth data and the use of the modified algorithm we can reconstruct the relative conductivity contrast of an object instead of only boundaries at the conductivity heterogeneity. Benefits that come with this new method include better differentiation of tissue types with conduct…	specifically for potential breast cancer screening application in the future.;IEEE Trans Med Imaging. 2010 Oct.29(10):1759-67. doi: 10.1109/TMI.2010.2052063. Epub 2010 Jun 7.;Li X1	He B.;Research Support	N.I.H.	Extramural	Research Support	U.S. Gov't	Non-P.H.S.	Acoustics*	Algorithms*	Computer Simulation	Humans	Image Interpretation	Computer-Assisted/methods*	Models	Biological*	Phantoms	Imaging	Plethysmography	Impedance/instrumentation	Plethysmography	Impedance/methods*	R21 EB006070-02/EB/NIBIB NIH HHS/United States	R01 EB007920-03/EB/NIBIB NIH HHS/United States	R01EB007920/EB/NIBIB NIH HHS/United States	R01 HL080093-03/HL/NHLBI NIH HHS/United States	R21EB06070/EB/NIBIB NIH HHS/United States	R01EB006433/EB/NIBIB NIH HHS/United States	R21 EB006070/EB/NIBIB NIH HHS/United States	R01 EB006433/EB/NIBIB NIH HHS/United States	R01 EB007920/EB/NIBIB NIH HHS/United States	R01 HL080093/HL/NHLBI NIH HHS/United States	R01HL080093/HL/NHLBI NIH HHS/United States	R01 EB006433-02/EB/NIBIB NIH HHS/United States;;;;;;;;;;;;;;
0;Much of the variation in breast pathology quality assurance data in the UK can be explained by the random order in which cases arrive at individual centres	but some true outliers do exist.;Abstract AIMS: To investigate the role of random temporal order of patient arrival at screening centres in the variability seen in rates of node positivity and breast cancer grade between centres in the NHS Breast Screening Programme. METHODS AND RESULTS: Computer simulations were performed of the variation in node positivity and breast cancer grade with the rando…	using the binomial distribution. UK audit data were plotted on these control limit graphs. The results showed that much of the variability in the audit data could be accounted for by the effects of random order of arrival of cases at the screening centres. Confidence intervals of 99.7% identified true outliers in the data. CONCLUSIONS: Much of the variation in breast pathology quality assurance d…	Stephenson TJ	Harrison RF.;Multicenter Study	Breast Neoplasms/epidemiology*	Breast Neoplasms/pathology	Computer Simulation*	Female	Humans	Lymphatic Metastasis	Neoplasm Grading	Pathology	Clinical/standards*	Quality Assurance	Health Care/standards*	United Kingdom;;;;;;;;;;;;;;
0;Mortality from cervical cancer in Serbia in the period 1991-2011.;Abstract PURPOSE: The aim of this study was to analyze trends of death rates for cervical cancer (CC) on territory of The Republic of Serbia in the period 1991-2011. METHODS: In this descriptive epidemiological study	unpublished data of the Statistical Office of the Republic of Serbia were used for the analysis of mortality due to CC among women in Serbia	from 1991 to 2011. Three different types of rates were calculated: crude	age-specific and age-adjusted rates. The age-standardized rates were calculated by the direct method of standardization using the World Standard Population as standard. The trends were assessed by joinpoint linear regression analysis. An average annual percentage change (AAPC) and the corresponding 95% confidence intervals (CI) were computed for trends. RESULTS: The average age-standardized CC mo…	000. The lowest value of the ASCCMR was at the beginning of the observed period (6.05 per 100	000) and the highest was 8.17 per 100	000 in 2008. The age-adjusted CC mortality rates have been continuously and significantly increasing (AAPC=+0.7	95% CI=0.3- 1.1	p<0.05). In all age groups we found increasing trends	except in the age group of 65-74 years. CONCLUSION: Since ASCCMR has been steadily increasing during the period observed	reducing these rates is highly warranted. To achieve this target	an organized CC screening program is essential.;J BUON. 2015 Jan-Feb.20(1):231-4.;Naumovic T1	Miljus D	Djoric M	Zivkovic S	Perisic Z.;Age Distribution	Age Factors	Aged	Cause of Death/trends	Female	Humans	Linear Models	Middle Aged	Risk Factors	Serbia/epidemiology	Time Factors	Uterine Cervical Neoplasms/diagnosis	Uterine Cervical Neoplasms/mortality*;;;;;;;;;;;;;;
0;Mortality among sheet metal workers participating in a medical screening program.;Abstract BACKGROUND: The Sheet Metal Occupational Health Institute Trust (SMOHIT) was formed in 1985 to examine the health hazards of the sheet metal industry in the U.S. and Canada through an asbestos disease screening program. A study of mortality patterns among screening program participants was undertaken. MET…	345 individuals with 20 or more years in the trade and who participated in the asbestos disease screening program were followed for vital status and causes of death between 1986 and 2004. Data from the screening program included chest X-ray results by International Labour Office (ILO) criteria and smoking history. Standardized mortality ratios (SMRs) by cause were generated using U.S. death rates…	mesothelioma	and asbestosis in the SMR analyses. Both lung cancer and COPD SMRs increased consistently and strongly with increasing ILO profusion score. In Cox models	which controlled for smoking	increased lung cancer risk was observed among workers with ILO scores of 0/1 (RR = 1.17	95% CI = 0.89-1.54)	with a strong trend for increasing lung cancer risk with increasing ILO profusion score >0/0. CONCLUSIONS: Sheet metal workers are at increased risk for asbestos-related diseases. This study contributes to the literature demonstrating asbestos-related diseases among workers with largely indirect exposures and supports an increased lung cancer risk among workers with low ILO profusion scores.;Am J…	Welch L	Haile E	Myers D.;Research Support	U.S. Gov't	P.H.S.	Adolescent	Adult	Aged	Aged	80 and over	Canada/epidemiology	Child	Child	Preschool	Cohort Studies	Confidence Intervals	Construction Materials/toxicity*	Female	Humans	Infant	Lung Diseases/epidemiology	Lung Diseases/mortality	Lung Neoplasms/epidemiology	Lung Neoplasms/mortality*	Male	Mass Screening*	Metals/toxicity*	Middle Aged	Models	Statistical	Multivariate Analysis	Occupational Diseases/epidemiology	Occupational Diseases/mortality*	Occupational Exposure/adverse effects*	Occupational Health/statistics & numerical data	Proportional Hazards Models	Risk Factors	United States/epidemiology	Young Adult	Metals	2 U54 OH008307-02/OH/NIOSH CDC HHS/United States;;;;;;;;;;;;;;
1;Modelling the likely effect of the increase of the upper age limit from 70 to 73 for breast screening in the UK National Programme.;Abstract The UK National Breast Screening Programme is planned to have the age range for invitation to screening expanded from 50-70 to 47-73. At the upper limit	this represents one additional screen taking place in the early 70s. We aimed to estimate the likely effect of this on breast cancer mortality and on overdiagnosis of breast cancer. We used estimates of breast cancer incidence and survival by detection mode (screening or symptomatic)	screening lead time and mortality from competing causes to estimate the likely numbers of breast cancer deaths prevented per 1000 women screened	using both a stochastic continuous time model and a semi-deterministic discrete time model. In the continuous model	we estimated that per 1000 women screened 1.2 deaths would be prevented and in the discrete model 0.91 deaths. In the latter model	we also estimated that there would be around 6.8 years of life saved per 1000 women screened and an additional two diagnoses of breast cancer. These results suggest that the expansion of the upper age limit will be cost-effective. They remain to be confirmed by evaluation of the age extension. They provide prior estimates that may inform the evaluation of the age extension.;Stat Methods Med Res. …	Sasieni P	Olsen AH	Cafferty FH.;Age Factors*	Aged	Aged	80 and over	Breast Neoplasms/diagnosis*	Breast Neoplasms/epidemiology	Breast Neoplasms/mortality	Female	Humans	Markov Chains	Mass Screening	Models	Statistical*	Stochastic Processes	United Kingdom/epidemiology;;;;;;;;;;;;;;
1;Modelling the impact of detecting and treating ductal carcinoma in situ in a breast screening programme.;Abstract OBJECTIVES: Screening has substantially increased the detection of carcinoma in situ of the breast (CIS). Opinions vary as to whether this constitutes over-diagnosis or an opportunity to interrupt breast cancer's natural history. In England	incidence of invasive cancer and CIS increased in women of screening age (50-64 years)	leading to a subsequent deficit in invasive incidence in women aged 65-69 years immediately beyond the invited age range. We aimed to model underlying incidence of invasive cancer and CIS expected in the absence of screening	and to quantify the likely relative contributions of their early detection to the observed reduction in invasive cancer in women of postscreening age. SETTING: UK NHS breast screening programme in England. METHODS: Poisson regression modelling was used to establish the underlying incidence of invasive and in situ cancers in the absence of screening. We then estimated age- and year-specific excess…	for screening early in the programme and at steady state. RESULTS: Our model estimated a 1.6% annual increase in incidence	giving an estimated deficit of 4.22 invasive cancers per 10	000 women aged 65-69 years in 1996. Carcinoma in situ contributed 13-17% to the deficit	assuming a mean six year lead time and 75-100% progression to invasive cancer. At steady state	with current screening performance and with lead times of 3-4 years (invasive cancer) and 6-9 years (CIS)	invasive incidence might be reduced by 5-6 cancers per 10	000 women aged 65-69 years in 2010 (15-20% of underlying incidence)	CIS contributing 20-40%. DISCUSSION: The longer lead time associated with CIS attenuates the impact its early detection has on subsequent invasive incidence. At steady state screening	its detection contributes significantly to the deficit in invasive incidence. Our results suggest that	cancer for cancer	there may be just as much benefit in detecting and treating a case of CIS as there is in treating a case of invasive cancer.;J Med Screen. 2004.11(3):117-25.;McCann J1	Treasure P	Duffy S.;Research Support	Non-U.S. Gov't	Aged	Breast Neoplasms/epidemiology*	Carcinoma in Situ/epidemiology*	Carcinoma	Ductal/epidemiology*	England/epidemiology	Female	Humans	Incidence	Mass Screening	Middle Aged	Models	Statistical	Neoplasm Invasiveness	Poisson Distribution	State Medicine;;;;;;;;;;;;;;
1;Modelling the impact of changes in sensitivity on the outcomes of the UK breast screening programme.;Abstract OBJECTIVES: To assess the impact on breast cancer mortality of improving the sensitivity of breast screening programmes. METHODS: A Markov model was populated with data obtained from published statistics describing the UK National Health Service Breast Screening Programme and the incide…	with sensitivity set at the baseline value of 75%	predicts the detection at screening of 44 cancers per thousand of population and the detection outside screening of 82 cancers per thousand of population. Running the model with values of sensitivity from 75% to 95% shows the proportion of cancers detected at screening increasing as screening improves	and deaths from breast cancer falling. The drop in breast cancer deaths is however modest. Increasing sensitivity from 75% to 85% reduces the number of breast cancer deaths from 28 to 27 per thousand. CONCLUSIONS: Likely achievable improvements in the sensitivity of screening do not have a marked effect on breast cancer mortality.;J Med Screen. 2010.17(1):31-6. doi: 10.1258/jms.2009.009048.;Taylo…	Non-U.S. Gov't	Aged	Aged	80 and over	Breast Neoplasms/diagnosis*	Breast Neoplasms/mortality*	Early Detection of Cancer/statistics & numerical data*	Female	Humans	Middle Aged	Models	Theoretical	United Kingdom;;;;;;;;;;;;;;
1;Modelling the future costs of breast screening.;Abstract The aim of this paper was to estimate the future breast cancer and non-breast cancer costs associated with breast screening. The Nottingham prognostic index (NPI) was used to stratify patients into different prognostic groups and to predict the impact of breast screening on future costs. A Markov model was used to estimate breast cancer a…	the savings in future breast cancer costs were 20.9%. Inclusion of non-breast cancer costs cancelled out any potential savings in future breast cancer cost resulting from a better prognosis and resulted in an increase of 5.7% in future costs. Whether to include the latter type of cost remains a methodological issue of debate in economic evaluation.;Eur J Cancer. 2001 Sep.37(14):1752-8.;Johnston K…	Non-U.S. Gov't	Aged	Aged	80 and over	Breast Neoplasms/diagnosis	Breast Neoplasms/economics*	Breast Neoplasms/therapy	Cost of Illness	England	Female	Health Care Costs/trends*	Humans	Markov Chains	Mass Screening/economics*	Middle Aged	Prognosis	Recurrence	Severity of Illness Index;;;;;;;;;;;;;;
0;Modelling the effect of screening for cervical cancer on the population.;Comment	Female	Humans	Models	Statistical	Population Surveillance*	United Kingdom/epidemiology	Uterine Cervical Neoplasms/diagnosis*	Uterine Cervical Neoplasms/epidemiology	Uterine Cervical Neoplasms/mortality;;;Comment	Female	Humans	Models	Statistical	Population Surveillance*	United Kingdom/epidemiology	Uterine Cervical Neoplasms/diagnosis*	Uterine Cervical Neoplasms/epidemiology	Uterine Cervical Neoplasms/mortality;;;;;;;;;;;;;;
1;Modelling the effect of breast cancer screening on related mortality using French data.;Abstract INTRODUCTION: This study aimed at modelling the effect of organized breast cancer screening on mortality in France. It combined results from a Markov model for breast cancer progression	to predict number of cases by node status	and from relative survival analyses	to predict deaths. The method estimated the relative risk of mortality at 8 years	in women aged 50-69	between a population screened every two years and a reference population. METHODS: Analyses concerned cases diagnosed between 1990 and 1996	with a follow-up up to 2004 for the vital status. Markov models analysed data from 3 screening programs (300	000 mammographies) and took into account opportunistic screening among participants to avoid bias in parameter's estimates. We used survival data from cancers in the general population (n=918	7 cancer registries) and from screened cancers (n=565	3 cancer registries)	after excluding a subgroup of screened cases with a particularly high survival. Sensitivity analyses were performed. RESULTS: Markov model main analysis lacked of fit in two out of three districts. Fit was improved in stratified analyses by age or district	though some lack of fit persisted in two districts. Assuming 10% or 20% overdiagnosed screened cancers	mortality reduction was estimated as 23% (95% CI: 4	38%) and 19% (CI: -3	35%) respectively. Results were highly sensitive to the exclusion in the screened cancers survival analysis. Conversely	RR estimates varied moderately according to the Markov model parameters used (stratified by age or district). CONCLUSION: The study aimed at estimating the effect of screening in a screened population compared to an unscreened control group. Such a control group does not exist in France	and we used a general population contaminated by opportunistic screening to provide a conservative estimate. Conservative choices were systematically adopted to avoid favourable estimates. A selection bias might however affect the estimates	though it should be moderate because extreme social classes are under-represented among participants. This modelling provided broad estimates for the effect of organized biennial screening in France in the early nineteen-nineties. Results will be strengthened with longer follow-up. Copyright © 2010 Elsevier Ltd. All rights reserved.;Cancer Epidemiol. 2011 Jun.35(3):235-42. doi: 10.1016/j.canep.20…	Hédelin G	Colonna M	Asselain B	Arveux P	Exbrayat C	Guldenfelds C	Soler-Michel P	Molinié F	Trétarre B	Rogel A	Courtial I	Danzon A	Guizard AV	Ancelle-Park R	Eilstein D	Duffy S.;Aged	Breast Neoplasms/diagnosis*	Breast Neoplasms/mortality*	Disease Progression	Female	Follow-Up Studies	France/epidemiology	Humans	Mammography/methods*	Markov Chains*	Mass Screening/methods*	Middle Aged	Registries	Selection Bias	Survival Analysis	Time Factors;;;;;;;;;;;;;;
1;Modelling future capacity needs and spending on colonoscopy in the English bowel cancer screening programme.;Abstract BACKGROUND: Bowel cancer screening using faecal occult blood testing and colonoscopy is currently being rolled out across England. Guidelines recommend that people identified by colonoscopy as having intermediate- or high-risk bowel polyps be offered periodic surveillance colono…	000 people	with average deprivation and 66	956 subjects aged 60-74 years	the initial screening and surveillance round would be expected to detect 34 cancers at a cost of 394	157 pounds sterling. In the first 8 years	colonoscopy numbers will grow at a rate of 23 per year	most of which will be surveillance colonoscopies. Colonoscopy costs may grow by 11	808 pounds sterling yearly in the same period	representing a cost per eligible person of 2.86 pounds sterling initially	increasing by 0.13 pounds sterling every year. Sensitivity analyses suggest significant changes in these predictions if screening uptake changes by 20%. CONCLUSION: The model has been used to make projections for five primary care trusts within the South Central Strategic Health Authority. Results from the volume and cost projections can inform service planning and resource allocation at local le…	Lines C.;Aged	Algorithms	Colonoscopy/economics	Colonoscopy/utilization*	Colorectal Neoplasms/diagnosis*	Colorectal Neoplasms/economics	England	Female	Health Care Costs/statistics & numerical data	Health Services Research/methods	Humans	Male	Mass Screening/economics	Mass Screening/organization & administration*	Mass Screening/utilization	Middle Aged	Models	Econometric*	Needs Assessment*	Occult Blood	Pilot Projects	Population Surveillance;;;;;;;;;;;;;;
0;Modeling the time dependence of the association between human papillomavirus infection and cervical cancer precursor lesions.;Abstract The authors studied the time-dependent association between human papillomavirus (HPV) infection and squamous intraepithelial lesions (SIL) among women enrolled in a cohort study in Brazil (1993-2002)	using repeated Papanicolaou cytologic examination and HPV testing by polymerase chain reaction. Through simulation with conceivable alternative cohort designs	they investigated different regression modeling approaches using time-varying covariates	time-varying hazard ratio functions	and repeated events to assess the effect of delay in lesion detection. Associations between HPV and early SIL were of high magnitude. The age-adjusted hazard ratios for the association between HPV at enrollment and low-grade SIL decreased gradually with time until 72 months for both oncogenic types of HPV (hazard ratio = 3.96	95% confidence interval (CI): 2.5	6.4) and nononcogenic types (hazard ratio = 2.37	95% CI: 1.3	4.3). The hazard ratio for incident high-grade SIL remained constant	ranging from 7.15 (95% CI: 2.0	25.1) at 12 months to 6.26 (95% CI: 2.7	14.5) at 72 months for oncogenic types of HPV. With oncogenic HPV as the time-dependent predictor variable	the hazard ratios for incident SIL and high-grade SIL events were 14.2 (95% CI: 8.7	23.1) and 32.7 (95% CI: 8.4	127.3)	respectively. Investigators may underestimate the prognostic value of HPV detection using designs that rely on HPV ascertainment at a single time point. The waning in hazard ratios should be considered in the implementation of HPV testing-based screening programs.;Am J Epidemiol. 2003 Nov 1.158(9):878-86.;Schlecht NF1	Platt RW	Negassa A	Duarte-Franco E	Rohan TE	Ferenczy A	Villa LL	Franco EL.;Research Support	Non-U.S. Gov't	Research Support	U.S. Gov't	P.H.S.	Adult	Brazil/epidemiology	Female	Humans	Longitudinal Studies	Papanicolaou Test	Papillomavirus Infections/complications*	Papillomavirus Infections/diagnosis	Polymerase Chain Reaction	Precancerous Conditions/diagnosis	Precancerous Conditions/epidemiology	Precancerous Conditions/virology*	Proportional Hazards Models	Regression Analysis	Time Factors	Tumor Virus Infections/complications*	Tumor Virus Infections/diagnosis	Uterine Cervical Neoplasms/diagnosis	Uterine Cervical Neoplasms/epidemiology*	Uterine Cervical Neoplasms/virology*	Vaginal Smears	CA70269/CA/NCI NIH HHS/United States	MA13647/PHS HHS/United States;;;;;;;;;;;;;;
0;Modeling the impact of the decline in distant stage disease on prostate carcinoma mortality rates.;Abstract BACKGROUND: The incidence of distant stage prostate carcinoma was relatively flat until 1991 and then started declining rapidly. This decline probably was caused by the shift to earlier stage disease associated with the rapid dissemination of prostate specific antigen (PSA) screening. Pro…	the authors model the potential impact of this stage shift on prostate carcinoma mortality rates given various assumptions concerning the survival of patients with screen-detected local-regional disease. METHODS: The authors used the CAN*TROL 2 computer model to shift each deficit in the number of patients with distant stage disease to local-regional stage disease and modeled the implications on …	optimistic	and pessimistic survival assumptions. A base survival assumes that a patient with screen-detected local-regional disease of a certain histologic grade has the same prognosis as a patient with clinically detected local-regional disease of same grade (i.e.	an assumption of no length bias for patients with screen-detected disease)	whereas the optimistic and pessimistic scenarios assume that survival is better or worse	respectively	than the base survival (i.e.	complete cure for patients with favorable grade for the optimistic scenario and no improvements in survival for patients with unfavorable grade for the pessimistic scenario). RESULTS: Model results were compared with observed mortality trends. Rising age-adjusted mortality rates peaked in 1991 for white males and in 1993 for black males and then fell 21% and 13% for white males and black males	respectively	from 1990 through 1999. Under the modeled stage-shift intervention	mortality rates would fall 18%	8%	and 19% for both white males and black males under the base	pessimistic	and optimistic assumptions	respectively. CONCLUSIONS: It is impossible to know what the mortality trends would have been in the absence of the introduction of PSA screening. However	under the base assumption	it appears that the decline in distant stage disease can have a fairly sizable and rapid impact on population mortality. The optimistic scenario is not much improved over the base scenario	which is indicative of the facts that the survival of patients diagnosed with clinical local-regional prostate carcinoma is quite good and that further survival improvements can have only a marginal impact. Under the pessimistic scenario	it appears that something else must be responsible for much of the decline in mortality. Screening trial results from the United States and Europe may verify and isolate the size of any mortality benefit associated with PSA screening. Trial results eventually can be put back into these population models to help quantify the impact of screening	treatment	and other factors on population trends.;Cancer. 2002 Aug 15.95(4):870-80.;Feuer EJ1	Mariotto A	Merrill R.;Computer Simulation*	Humans	Male	Mortality/trends	Neoplasm Staging	Prostate-Specific Antigen/analysis	Prostatic Neoplasms/diagnosis	Prostatic Neoplasms/mortality*	Prostatic Neoplasms/pathology	Survival Analysis	Time Factors	Prostate-Specific Antigen;;;;;;;;;;;;;;
1;Modeling the Cost-Effectiveness of Alternative Upper Age Limits for Breast Cancer Screening in England and Wales.;Abstract BACKGROUND: Currently in the United Kingdom	the National Health Service (NHS) Breast Screening Programme invites all women for triennial mammography between the ages of 47 and 73 years (the extension to 47-50 and 70-73 years is currently examined as part of a randomized controlled trial). The benefits and harms of screening in women 70 years and older	however	are less well documented. OBJECTIVES: The aim of this study was to examine whether extending screening to women older than 70 years would represent a cost-effective use of NHS resources and to identify the upper age limit at which screening mammography should be extended in England and Wales. METHODS: A mathematical model that allows the impact of screening policies on cancer diagnosis and subseq…	recurrence	and survival. The natural history model was calibrated to available data and compared against published literature. The management of breast cancer at diagnosis was taken from registry data and valued using official UK tariffs. RESULTS: The model estimated that screening would lead to overdiagnosis in 6.2% of screen-detected women at the age of 72 years	increasing up to 37.9% at the age of 90 years. Under commonly quoted willingness-to-pay thresholds in the United Kingdom	our study suggests that an extension to screening up to the age of 78 years represents a cost-effective strategy. CONCLUSIONS: This study provides encouraging findings to support the extension of the screening program to older ages and suggests that further extension of the UK NHS Breast Screening Programme up to age 78 years beyond the current upper age limit of 73 years could be potentially cos…	Brennan A2	Madan J3	Collins K4	Reed MW5	Lawrence G6	Robinson T7	Greenberg D8	Wyld L9.;Research Support	Non-U.S. Gov't	Age Factors	Aged	Aged	80 and over	Breast Neoplasms/diagnosis	Breast Neoplasms/economics*	Breast Neoplasms/therapy	Computer Simulation	Cost-Benefit Analysis	Early Detection of Cancer/economics	England	Female	Health Policy/economics*	Humans	Mammography/economics*	Medical Overuse	Monte Carlo Method	Quality of Life	Quality-Adjusted Life Years	State Medicine	Wales;;;;;;;;;;;;;;
0;Modeling joint exposures and health outcomes for cumulative risk assessment: the case of radon and smoking.;Abstract Community-based cumulative risk assessment requires characterization of exposures to multiple chemical and non-chemical stressors	with consideration of how the non-chemical stressors may influence risks from chemical stressors. Residential radon provides an interesting case example	given its large attributable risk	effect modification due to smoking	and significant variability in radon concentrations and smoking patterns. In spite of this fact	no study to date has estimated geographic and sociodemographic patterns of both radon and smoking in a manner that would allow for inclusion of radon in community-based cumulative risk assessment. In this study	we apply multi-level regression models to explain variability in radon based on housing characteristics and geological variables	and construct a regression model predicting housing characteristics using U.S. Census data. Multi-level regression models of smoking based on predictors common to the housing model allow us to link the exposures. We estimate county-average lifetime lung cancer risks from radon ranging from 0.15 to 1.8 in 100	with high-risk clusters in areas and for subpopulations with high predicted radon and smoking rates. Our findings demonstrate the viability of screening-level assessment to characterize patterns of lung cancer risk from radon	with an approach that can be generalized to multiple chemical and non-chemical stressors.;Int J Environ Res Public Health. 2011 Sep.8(9):3688-711. doi: 10.3390/ijerph8093688. Epub 2011 Sep 13.;Chahine T1	Schultz BD	Zartarian VG	Xue J	Subramanian SV	Levy JI.;Research Support	U.S. Gov't	Non-P.H.S.	Air Pollutants	Radioactive/analysis	Air Pollutants	Radioactive/toxicity	Air Pollution	Indoor/adverse effects	Air Pollution	Indoor/analysis	Air Pollution	Indoor/statistics & numerical data*	Environmental Exposure/adverse effects	Environmental Exposure/analysis	Environmental Exposure/statistics & numerical data*	Housing*	Humans	Linear Models*	Lung Neoplasms/chemically induced	Lung Neoplasms/epidemiology*	Radon/analysis*	Radon/toxicity	Risk Assessment	Smoking/adverse effects	Smoking/epidemiology*	United States/epidemiology	Air Pollutants	Radioactive	Radon;;;;;;;;;;;;;;
0;Modeling bivariate ordinal contingency tables arising in studies of interobserver variation	with application to cervical screening.;Letter	Biometry	Female	France/epidemiology	Humans	Mass Screening/statistics & numerical data*	Models	Statistical*	Observer Variation*	Uterine Cervical Neoplasms/diagnosis*	Uterine Cervical Neoplasms/epidemiology*;;;Letter	Biometry	Female	France/epidemiology	Humans	Mass Screening/statistics & numerical data*	Models	Statistical*	Observer Variation*	Uterine Cervical Neoplasms/diagnosis*	Uterine Cervical Neoplasms/epidemiology*;;;;;;;;;;;;;;
0;Modeling and development of screen-printed impedance biosensor for cytotoxicity studies of lung carcinoma cells.;Abstract Electrical cell-substrate impedance sensing (ECIS) is a powerful technique to monitor real-time cell behavior. In this study	an ECIS biosensor formed using two interdigitated electrode structures (IDEs) was used to monitor cell behavior and its response to toxicants. Three different sensors with varied electrode spacing were first modeled using COMSOL Multiphysics and then fabricated and tested. The silver/silver chloride IDEs were fabricated using a screen-printing technique and incorporated with polydimethylsiloxane …	A549 lung carcinoma cells were seeded in the culture wells together with collagen as an extracellular matrix (ECM) to promote cell attachment on electrodes. A549 cells were cultured in the chambers and impedance measurements were taken at 12-h intervals for 120 h. Cell index (CI) for both designs were calculated from the impedance measurement and plotted in comparison with the growth profile of t…	the A549 cells were also treated with anti-cancer drug	paclitaxel	and its responses were monitored over 5 days. Both simulation and experimental results show better sensitivity for smaller spacing between electrodes. Graphical abstract The fabricated impedance biosensor used screen-printed silver/silver chloride IDEs. Simulation and experimental results show better sensitivity for smaller between electrodes.;Med Biol Eng Comput. 2018 Jan.56(1):173-181. doi: 10.…	Ibrahim I2	Zainuddin AA1	Voiculescu I3	Nordin AN4.;A549 Cells	Biosensing Techniques*	Computer Simulation	Electric Impedance*	Electrodes	Humans	Lung Neoplasms/drug therapy	Lung Neoplasms/pathology*	Models	Biological*	Paclitaxel/pharmacology	Paclitaxel/therapeutic use	Paclitaxel	SF16-004-0073/Kementerian Sains	Teknologi dan Inovasi/;;;;;;;;;;;;;;
1;Model building on the basis of Dutch cervical cancer screening data.;Abstract A mass screening programme for cervical cancer is in progress in three pilot regions in The Netherlands. All women living in these regions aged 35-53 are invited to undergo screening at three-year intervals. The MISCAN simulation model was developed for the analysis and optimization of screening programmes. In this pa…	as well as a rather wide sensitivity range for the Pap smear (50-90%). These preliminary findings are compared with those of a previous MISCAN analysis of cervical cancer screening in British Columbia. On the basis of an assumed 18-yr duration	50% regression and 70% sensitivity	a number of screening policies relating to the same age ranges but with different intervals are compared. Both the analysis and the policy comparisons are preliminary	but the findings are nevertheless reasonable and consistent with those of previous studies. A more complete MISCAN-based analysis of the Dutch screening programme and subsequent optimization of screening policies will be possible when further results become available and a cost-effectiveness analysis procedure has been incorporated into the MISCAN programme.;Maturitas. 1985 May.7(1):11-20.;Habbem…	van Oortmarssen GJ	Lubbe JT	van der Maas PJ.;Research Support	Non-U.S. Gov't	Adult	Age Factors	Female	Humans	Mass Screening*	Middle Aged	Models	Theoretical*	Netherlands	Uterine Cervical Neoplasms/epidemiology*;;;;;;;;;;;;;;
0;MLE and Bayesian inference of age-dependent sensitivity and transition probability in periodic screening.;Abstract This article extends previous probability models for periodic breast cancer screening examinations. The specific aim is to provide statistical inference for age dependence of sensitivity and the transition probability from the disease free to the preclinical state. The setting is a…	both from a frequentist point of view and within a Bayesian framework. We apply our method to the Health Insurance Plan of Greater New York study of female breast cancer and give age-dependent sensitivity and transition probability density estimates. The inferential methodology we develop is also applicable when analyzing studies of modalities for early detection of other types of progressive chr…	Rosner GL	Broemeling L.;Research Support	N.I.H.	Extramural	Adult	Age Factors	Bayes Theorem*	Breast Neoplasms/diagnosis	Female	Humans	Likelihood Functions*	Mammography/methods	Mammography/standards	Mass Screening/methods*	Mass Screening/standards	Middle Aged	Sensitivity and Specificity	R01 CA079466/CA/NCI NIH HHS/United States	R03 CA115012/CA/NCI NIH HHS/United States	CA-79466/CA/NCI NIH HHS/United States;;;;;;;;;;;;;;
0;Method of detection and breast cancer survival disparities in Hispanic women.;Abstract BACKGROUND: Hispanic women in New Mexico (NM) are more likely than non-Hispanic women to die of breast cancer-related causes. We determined whether survival differences between Hispanic and non-Hispanic women might be attributable to the method of detection	an independent breast cancer prognostic factor in previous studies. METHODS: White women diagnosed with invasive breast cancer from 1995 through 2004 were identified from NM Surveillance Epidemiology End Results (SEER) files (n = 5	067) and matched to NM Mammography Project records. Method of cancer detection was categorized as symptomatic or screen-detected. The proportion of Hispanic survival disparity accounted for by included variables was assessed using Cox models. RESULTS: In the median follow-up of 87 months	490 breast cancer deaths occurred. Symptomatic versus screen-detection was classifiable for 3	891 women (76.8%)	and was independently related to breast cancer-specific survival [hazard ratio (HR)	1.6. 95% confidence interval (95% CI)	1.3-2.0]. Hispanic women had a 1.5-fold increased risk of breast cancer-related death	relative to non-Hispanic women (95% CI	1.2-1.8). After adjustment for detection method	the Hispanic HR declined from 1.50 to 1.45 (10%)	but after inclusion of other prognostic indicators the Hispanic HR equaled 1.23 (95% CI	1.01-1.48). CONCLUSIONS: Although the Hispanic HR declined 50% after adjustment	the decrease was largely due to adverse tumor prognostic characteristics. IMPACT: Reduction of disparate survival in Hispanic women may rely not only on increased detection of tumors when asymptomatic but on the development of greater understanding of biological factors that predispose to poor prognosis tumors. ©2010 AACR.;Cancer Epidemiol Biomarkers Prev. 2010 Oct.19(10):2453-60. doi: 10.1158/10…	Nibbe A	Royce ME	Wallace AM	Kang H	Wiggins CL	Rosenberg RD.;Research Support	N.I.H.	Extramural	Research Support	Non-U.S. Gov't	Adult	Aged	Breast Neoplasms/diagnosis*	Breast Neoplasms/ethnology*	Breast Neoplasms/mortality	Breast Neoplasms/pathology	Cohort Studies	European Continental Ancestry Group/statistics & numerical data	Female	Health Status Disparities*	Hispanic Americans/statistics & numerical data*	Humans	Middle Aged	Neoplasm Staging	New Mexico/epidemiology	Prognosis	Proportional Hazards Models	Risk Factors	Survival Rate	Young Adult	N01-PC-35138/PC/NCI NIH HHS/United States	P30-CA118100/CA/NCI NIH HHS/United States	P30 CA118100/CA/NCI NIH HHS/United States	N01PC35138/CA/NCI NIH HHS/United States	P30 CA118100-05/CA/NCI NIH HHS/United States	U01 CA069976/CA/NCI NIH HHS/United States
0;Menopausal hormone replacement therapy and risk of ovarian cancer.;Abstract CONTEXT: The association between menopausal hormone replacement therapy and ovarian cancer is unclear. OBJECTIVE: To determine whether hormone replacement therapy using estrogen only	estrogen-progestin only	or both estrogen only and estrogen-progestin increases ovarian cancer risk. DESIGN: A 1979-1998 cohort study of former participants in the Breast Cancer Detection Demonstration Project	a nationwide breast cancer screening program. SETTING: Twenty-nine US clinical centers. PARTICIPANTS: A total of 44 241 postmenopausal women (mean age at start of follow-up	56.6 years). MAIN OUTCOME MEASURE: Incident ovarian cancer. RESULTS: We identified 329 women who developed ovarian cancer during follow-up. In time-dependent analyses adjusted for age	menopause type	and oral contraceptive use	ever use of estrogen only was significantly associated with ovarian cancer (rate ratio [RR]	1.6. 95% confidence interval [CI]	1.2-2.0). Increasing duration of estrogen-only use was significantly associated with ovarian cancer: RRs for 10 to 19 years and 20 or more years were 1.8 (95% CI	1.1-3.0) and 3.2 (95% CI	1.7-5.7)	respectively (P value for trend <.001)	and we observed a 7% (95% CI	2%-13%) increase in RR per year of use. We observed significantly elevated RRs with increasing duration of estrogen-only use across all strata of other ovarian cancer risk factors	including women with hysterectomy. The RR for estrogen-progestin use after prior estrogen-only use was 1.5 (95% CI	0.91-2.4)	but the RR for estrogen-progestin-only use was 1.1 (95% CI	0.64-1.7). The RRs for less than 2 years and 2 or more years of estrogen-progestin-only use were 1.6 (95% CI	0.78-3.3) and 0.80 (95% CI	0.35-1.8)	respectively	and there was no evidence of a duration response (P value for trend =.30). CONCLUSION: Women who used estrogen-only replacement therapy	particularly for 10 or more years	were at significantly increased risk of ovarian cancer in this study. Women who used short-term estrogen-progestin-only replacement therapy were not at increased risk	but risk associated with short-term and longer-term estrogen-progestin replacement therapy warrants further investigation.;JAMA. 2002 Jul 17.288(3):334-41.;Lacey JV Jr1	Mink PJ	Lubin JH	Sherman ME	Troisi R	Hartge P	Schatzkin A	Schairer C.;Multicenter Study	Research Support	U.S. Gov't	P.H.S.	Aged	Estrogen Replacement Therapy*	Estrogens/therapeutic use	Female	Follow-Up Studies	Humans	Hysterectomy	Likelihood Functions	Middle Aged	Ovarian Neoplasms/epidemiology*	Poisson Distribution	Progestins/therapeutic use	Risk	Time Factors
0;Meditative Movement Therapies and Health-Related Quality-of-Life in Adults: A Systematic Review of Meta-Analyses.;Abstract Poor health-related quality-of-life (HRQOL) is a significant public health issue while the use of meditative movement therapies has been increasing. The purpose of this investigation was to carry out a systematic review of previous meta-analyses that examined the effects of…	tai chi and qigong) on HRQOL in adults. Previous meta-analyses of randomized controlled trials published up through February	2014 were included by searching nine electronic databases and cross-referencing. Dual-selection and data abstraction occurred. The Assessment of Multiple Systematic Reviews Instrument (AMSTAR) was used to assess methodological quality. Standardized mean differences that were pooled using random-effects models were included. In addition	95% prediction intervals were calculated as well as the number needed-to-treat and percentile improvements. Of the 510 citations screened	10 meta-analyses representing a median of 3 standardized mean differences in 82 to 528 participants (median = 270) with breast cancer	schizophrenia	low back pain	heart failure and diabetes	were included. Median methodological quality was 70%. Median length	frequency and duration of the meditative movement therapies were 12 weeks	3 times per week	for 71 minutes per session. The majority of results (78.9%) favored statistically significant improvements (non-overlapping 95% confidence intervals) in HRQOL	with standardized mean differences ranging from 0.18 to 2.28. More than half of the results yielded statistically significant heterogeneity (Q ≤ 0.10) and large or very large inconsistency (I2 ≥ 50%). All 95% prediction intervals included zero. The number-needed-to-treat ranged from 2 to 10 while percentile improvements ranged from 9.9 to 48.9. The results of this study suggest that meditative mo…	a need exists for a large	more inclusive meta-analysis (PROSPERO Registration #CRD42014014576).;PLoS One. 2015 Jun 8.10(6):e0129181. doi: 10.1371/journal.pone.0129181. eCollection 2015.;Kelley GA1	Kelley KS1.;Meta-Analysis	Research Support	N.I.H.	Extramural	Review	Adult	Exercise Therapy*/methods	Humans	Meditation*	Models	Statistical	Public Health Surveillance	Quality of Life*	U54 GM104942/GM/NIGMS NIH HHS/United States	U54GM104942/GM/NIGMS NIH HHS/United States;;;;;;;;;;;;;;
0;Measuring screening intensity in case-control studies of the efficacy of mammography.;Abstract Of great interest in studies of screening for breast cancer is the relative efficacy of different screening frequencies (intensities). Prior work has suggested that estimates of the association between screening intensity and outcome in case-control studies would not produce valid results and that onl…	000-40	000 women	the authors found that biases demonstrated in prior studies can be explained by 1) misclassification of true exposure groups by observed screening history	and 2) differential exposure misclassification of cases and controls. Binary as well as ordered categorical and interval measures can be biased unless they account for misclassification. By combining measurements of screening history from multiple periods of observation of varying lengths and using repeated-measures logistic regression models	the effect of screening intensity can be estimated in the presence of misclassification. Assessing the effect of screening intensity in case-control studies of mammography is possible if principles and methods for misclassification and measurement error guide the analysis.;Am J Epidemiol. 2006 Aug 1.164(3):272-81. Epub 2006 May 17.;Localio AR1	Zhou L	Norman SA.;Research Support	U.S. Gov't	P.H.S.	Breast Neoplasms/diagnosis*	Case-Control Studies	Computer Simulation	Female	Humans	Mammography*	Mass Screening/utilization*	Models	Theoretical	Neoplasm Staging	200-2002-00370/PHS HHS/United States;;;;;;;;;;;;;;
0;Mass screening for rectal neoplasm in Jiashan County	China.;Abstract Jiashan county is a rural area in China with very high incidence and mortality rates of colorectal cancer. From 1980 to 1984	we conducted a mass screening for rectal neoplasm in the 11 people's communes in this county. Of the 72	879 individuals who were eligible for screening	60	496 participated	representing an overall participation rate of 83.0%. Both the fecal occult blood (OB) test and rectoscopy were performed on 47	560 of the participants	and rectoscopy only was performed on the remaining 12	936 individuals. From the mass screening	15 rectal cancers	3 carcinoids	899 polyps	98 ulcers	and 7 inflammatory tumors were detected	a total of 1022 cases. Eight of the 15 detected cases of rectal cancer were in Dukes' stage A. We did not find any evidence for an association between schistosomiasis and colorectal cancer. Results from the OB test were found to have a negative correlation with results from rectoscopy (odds ratio = 0.8	95% CI = 0.6	1.1). The OB test had a high false positive rate of 32.7%	and a poor positive predictive value of 3.5%. Both its positive and negative predictive powers were below 1.0	in other words	its positive likelihood ratio was below 1.0 and negative likelihood ratio was above 1.0	indicating that the OB test is not informative and has a poor predictive accuracy for rectal neoplasm. In addition	there were a number of practical problems concerning the use of the OB test for mass screening in the rural community.(ABSTRACT TRUNCATED AT 250 WORDS).;J Clin Epidemiol. 1991.44(12):1379-85.;Zheng GM1	Choi BC	Yu XR	Zou RB	Shao YW	Ma XY.;Research Support	Non-U.S. Gov't	Adult	Aged	China/epidemiology	Colorectal Neoplasms/epidemiology*	Colorectal Neoplasms/pathology	Evaluation Studies as Topic	Humans	Incidence	Likelihood Functions	Mass Screening/methods*	Mass Screening/standards	Middle Aged	Neoplasm Staging	Occult Blood	Predictive Value of Tests	Prevalence	Rural Population	Sigmoidoscopy/standards;;;;;;;;;;;;;;
0;Management of prostate cancer in older men: recommendations of a working group of the International Society of Geriatric Oncology.;Abstract Prostate cancer is the most prevalent cancer in men and predominantly affects older men (aged >or=70 years). The median age at diagnosis is 68 years. overall	two-thirds of prostate cancer-related deaths occur in men aged >or=75 years. With the exponential ageing of the population and the increasing life-expectancy in developed countries	the burden of prostate cancer is expected to increase dramatically in the future. To date	no specific guidelines on the management of prostate cancer in older men have been published. The International Society of Geriatric Oncology (SIOG) conducted a systematic bibliographic search based on screening	diagnostic procedures and treatment options for localized and advanced prostate cancer	to develop a proposal for recommendations that should provide the highest standard of care for older men with prostate cancer. The consensus of the SIOG Prostate Cancer Task Force is that older men with prostate cancer should be managed according to their individual health status	which is mainly driven by the severity of associated comorbid conditions	and not according to chronological age. Existing international recommendations (European Association of Urology	National Comprehensive Cancer Network	and American Urological Association) are the backbone for localized and advanced prostate cancer treatment	but need to be adapted to patient health status. Based on a rapid and simple evaluation	patients can be classified into four different groups: 1	'Healthy' patients (controlled comorbidity	fully independent in daily living activities	no malnutrition) should receive the same treatment as younger patients. 2	'Vulnerable' patients (reversible impairment) should receive standard treatment after medical intervention. 3	'Frail' patients (irreversible impairment) should receive adapted treatment. 4	Patients who are 'too sick' with 'terminal illness' should receive only symptomatic palliative treatment.;BJU Int. 2010 Aug.106(4):462-9. doi: 10.1111/j.1464-410X.2010.09334.x. Epub 2010 Mar 25.;Droz JP1	Balducci L	Bolla M	Emberton M	Fitzpatrick JM	Joniau S	Kattan MW	Monfardini S	Moul JW	Naeim A	van Poppel H	Saad F	Sternberg CN.;Review	Activities of Daily Living	Age Factors	Aged	Health Services for the Aged	Health Status	Humans	Life Expectancy	Male	Nomograms	Practice Guidelines as Topic*	Prostatic Neoplasms/diagnosis	Prostatic Neoplasms/therapy*;;;;;;;;;;;;;;
0;Machine learning models in breast cancer survival prediction.;Abstract BACKGROUND: Breast cancer is one of the most common cancers with a high mortality rate among women. With the early diagnosis of breast cancer survival will increase from 56% to more than 86%. Therefore	an accurate and reliable system is necessary for the early diagnosis of this cancer. The proposed model is the combination of rules and different machine learning techniques. Machine learning models can help physicians to reduce the number of false decisions. They try to exploit patterns and relationships among a large number of cases and predict the outcome of a disease using historical cases st…	Trees Random Forest (TRF)	1-Nearest Neighbor (1NN)	AdaBoost (AD)	Support Vector Machine (SVM)	RBF Network (RBFN)	and Multilayer Perceptron (MLP) machine learning techniques with 10-cross fold technique were used with the proposed model for the prediction of breast cancer survival. The performance of machine learning techniques were evaluated with accuracy	precision	sensitivity	specificity	and area under ROC curve. RESULTS: Out of 900 patients	803 patients and 97 patients were alive and dead	respectively. In this study	Trees Random Forest (TRF) technique showed better results in comparison to other techniques (NB	1NN	AD	SVM and RBFN	MLP). The accuracy	sensitivity and the area under ROC curve of TRF are 96%	96%	93%	respectively. However	1NN machine learning technique provided poor performance (accuracy 91%	sensitivity 91% and area under ROC curve 78%). CONCLUSIONS: This study demonstrates that Trees Random Forest model (TRF) which is a rule-based classification model was the best model with the highest level of accuracy. Therefore	this model is recommended as a useful tool for breast cancer survival prediction as well as medical decision making.;Technol Health Care. 2016.24(1):31-42. doi: 10.3233/THC-151071.;Montazeri M1	2	Montazeri M3	4	Montazeri M5	Beigzadeh A6.;Adolescent	Adult	Aged	Aged	80 and over	Breast Neoplasms/classification*	Breast Neoplasms/diagnosis*	Diagnosis	Computer-Assisted/methods*	Early Detection of Cancer/methods*	Female	Humans	Machine Learning*	Male	Middle Aged	Models	Theoretical	Predictive Value of Tests*	Reproducibility of Results	Sensitivity and Specificity
0;Lung cancer risk prediction to select smokers for screening CT--letter.;Comment	Letter	Research Support	Non-U.S. Gov't	Adenocarcinoma/diagnosis*	Female	Humans	Lung Neoplasms/diagnosis*	Male	Mass Screening*	Models	Statistical*	Smoking*	Tomography	X-Ray Computed*;;;Comment	Letter	Research Support	Non-U.S. Gov't	Adenocarcinoma/diagnosis*	Female	Humans	Lung Neoplasms/diagnosis*	Male	Mass Screening*	Models	Statistical*	Smoking*	Tomography	X-Ray Computed*;;;;;;;;;;;;;;
0;Lung Cancer Risk Prediction Model Incorporating Lung Function: Development and Validation in the UK Biobank Prospective Cohort Study.;Abstract Purpose Several lung cancer risk prediction models have been developed	but none to date have assessed the predictive ability of lung function in a population-based cohort. We sought to develop and internally validate a model incorporating lung function using data from the UK Biobank prospective cohort study. Methods This analysis included 502	321 participants without a previous diagnosis of lung cancer	predominantly between 40 and 70 years of age. We used flexible parametric survival models to estimate the 2-year probability of lung cancer	accounting for the competing risk of death. Models included predictors previously shown to be associated with lung cancer risk	including sex	variables related to smoking history and nicotine addiction	medical history	family history of lung cancer	and lung function (forced expiratory volume in 1 second [FEV1]). Results During accumulated follow-up of 1	469	518 person-years	there were 738 lung cancer diagnoses. A model incorporating all predictors had excellent discrimination (concordance (c)-statistic [95% CI] = 0.85 [0.82 to 0.87]). Internal validation suggested that the model will discriminate well when applied to new data (optimism-corrected c-statistic = 0.84). The full model	including FEV1	also had modestly superior discriminatory power than one that was designed solely on the basis of questionnaire variables (c-statistic = 0.84 [0.82 to 0.86]. optimism-corrected c-statistic = 0.83. pFEV1 = 3.4 × 10-13). The full model had better discrimination than standard lung cancer screening eligibility criteria (c-statistic = 0.66 [0.64 to 0.69]). Conclusion A risk prediction model that inclu…	which could improve eligibility criteria for lung cancer screening programs.;J Clin Oncol. 2017 Mar 10.35(8):861-869. doi: 10.1200/JCO.2016.69.2467. Epub 2017 Jan 17.;Muller DC1	Johansson M1	Brennan P1.;Adult	Aged	Cohort Studies	Female	Forced Expiratory Volume	Humans	Kaplan-Meier Estimate	Lung/physiopathology*	Lung Neoplasms/diagnosis	Lung Neoplasms/epidemiology*	Lung Neoplasms/physiopathology*	Male	Middle Aged	Models	Statistical*	Predictive Value of Tests	Proportional Hazards Models	Prospective Studies	Risk	Risk Assessment	MC_QA137853/Medical Research Council/United Kingdom;;;;;;;;;;;;;;
0;Lost opportunity to usefully examine French breast cancer screening mortality.;Comment	Letter	Breast Neoplasms/diagnosis*	Breast Neoplasms/mortality	Female	France/epidemiology	Humans	Mammography/methods*	Markov Chains	Mass Screening/methods	Registries	Research Design/standards*	Selection Bias	Survival Analysis;;;Comment	Letter	Breast Neoplasms/diagnosis*	Breast Neoplasms/mortality	Female	France/epidemiology	Humans	Mammography/methods*	Markov Chains	Mass Screening/methods	Registries	Research Design/standards*	Selection Bias	Survival Analysis;;;;;;;;;;;;;;
0;Long-term follow-up of cervical disease in women screened by cytology and HPV testing: results from the HART study.;Abstract BACKGROUND: Several studies have shown that testing for high-risk human papillomavirus (HPV) types results in an improved sensitivity for CIN2+	compared with cytology	although with a somewhat lower specificity. METHODS: We obtained follow-up results	with at least one smear after participation in the HART study	which compared HPV testing (HC-II) with cytology as a primary screening modality. RESULTS: With a median follow-up of 6 years	42 additional cases of CIN2+ were identified. women who were HPV positive at baseline were more likely to develop CIN2+ than those who were HPV negative (hazard ratio (HR) 17.2. 95% confidence interval (CI) (9.3-31.6)) and the risk increased with increasing viral load. Compared with HPV-negative women (relative light unit (RLU) <1)	the HR (95% CI) was 5.4 (1.6	18.2) for 1-10 RLU and 25.5 (13.6	47.9) for RLU > or = 10. Positive cytology (borderline or worse compared with negative) was also predictive of developing CIN2	although to a lesser extent (HR 8.7. 95% CI (4.5-17.1)). Only one case of CIN3 and three cases of CIN2 were found in women who showed a positive cytology result but were HPV negative at baseline. CONCLUSION: After 5 years of follow-up	CIN2+ occurred in 0.23% of women who were HPV negative at baseline compared with 0.48% of women who showed a negative cytology result	indicating a much longer low-risk interval for CIN2+ after HPV testing.;Br J Cancer. 2010 Apr 27.102(9):1405-10. doi: 10.1038/sj.bjc.6605619. Epub 2010 Mar 30.;Mesher D1	Szarewski A	Cadman L	Cubie H	Kitchener H	Luesley D	Menon U	Hulman G	Desai M	Ho L	Terry G	Williams A	Sasieni P	Cuzick J.;Research Support	Non-U.S. Gov't	Adult	Alphapapillomavirus/isolation & purification*	Cervical Intraepithelial Neoplasia/epidemiology	Cervical Intraepithelial Neoplasia/pathology	Cervical Intraepithelial Neoplasia/virology	England	Female	Humans	Incidence	Middle Aged	Neoplasm Staging	Papillomavirus Infections/epidemiology	Papillomavirus Infections/pathology	Proportional Hazards Models	Risk Assessment	Uterine Cervical Diseases/pathology*	Uterine Cervical Diseases/virology	Vaginal Smears	Viral Load	CZB/4/658/Chief Scientist Office/United Kingdom	C569/A1040/Cancer Research UK/United Kingdom;;;;;;;;;;;;;;
0;Lifetime socioeconomic position and mortality: prospective observational study.;Abstract OBJECTIVES: To assess the influence of socioeconomic position over a lifetime on risk factors for cardiovascular disease	on morbidity	and on mortality from various causes. DESIGN: Prospective observational study with 21 years of follow up. Social class was determined as manual or non-manual at three stages of participants' lives: from the social class of their father's job	the social class of their first job	and the social class of their job at the time of screening. A cumulative social class indicator was constructed	ranging from non-manual social class at all three stages of life to manual social class at all three stages. SETTING: 27 workplaces in the west of Scotland. PARTICIPANTS: 5766 men aged 35-64 at the time of examination. MAIN OUTCOME MEASURES: Prevalence and level of risk factors for cardiovascular disease. morbidity. and mortality from broad causes of death. RESULTS: From non-manual social class l…	body mass index	current cigarette smoking	angina	and bronchitis. Inverse trends were seen for height	cholesterol concentration	lung function	and being an ex-smoker. 1580 men died during follow up. Age adjusted relative death rates in comparison with the men of non-manual social class locations at all three stages of life were 1.29 (95% confidence interval 1.08 to 1.56) in men of two non-manual and one manual social class. 1.45 (1.21 to 1.73) in men of two manual and one non-manual social class. and 1.71 (1.46 to 2.01) in men of manual…	non-cancer disease. Fathers having a manual [corrected] occupation was strongly associated with mortality from cardiovascular disease: relative rate 1.41 (1.15 to 1.72). Participants' social class at the time of screening was more strongly associated than the other social class indicators with mortality from cancer and from non-cardiovascular	non-cancer causes. CONCLUSIONS: Socioeconomic factors acting over the lifetime affect health and risk of premature death. The relative importance of influences at different stages varies for the cause of death. Studies with data on socioeconomic circumstances at only one stage of life are inadequate for fully elucidating the contribution of socioeconomic factors to health and mortality risk.;BMJ.…	Hart C	Blane D	Gillis C	Hawthorne V.;Research Support	Non-U.S. Gov't	Adult	Cardiovascular Diseases/mortality*	Cause of Death	Cohort Studies	Humans	Male	Middle Aged	Prevalence	Proportional Hazards Models	Prospective Studies	Risk Factors	Scotland/epidemiology	Social Class*	Socioeconomic Factors;;;;;;;;;;;;;;
0;Life expectancy and the value of early detection.;Abstract This paper presents a model of the benefits and costs of early detection of asymptomatic disease as they vary by age. The benefits of early detection tend toward zero as the risk of death from competing causes increases. Costs per detected case also decline with age	assuming that disease incidence rises with age	but are always strictly positive. On balance	there is always an age limit beyond which the costs associated with early detection outweigh the benefits. Application of the model to prostate cancer screening suggests that early detection above age 70 or so is not cost-effective.;J Health Econ. 2005 Sep.24(5):891-906. Epub 2005 Apr 19.;Howard DH1.;Research Support	Non-U.S. Gov't	Research Support	U.S. Gov't	P.H.S.	Adult	Aged	Aged	80 and over	Cost-Benefit Analysis	Early Diagnosis	Humans	Life Expectancy*	Male	Middle Aged	Models	Economic	Prostatic Neoplasms/diagnosis*	United States	U48 DP000043/DP/NCCDPHP CDC HHS/United States;;;;;;;;;;;;;;
0;League tables of breast cancer screening units: worst-case and best-case scenario ratings helped in exposing real differences between performance ratings.;Abstract OBJECTIVES: Data on the performance of health boards	hospitals and medical specialists	etc.	are being collected at various levels in the health-care system and are often presented as league tables. These tables ignore natural variation and/or confounders	and this introduces uncertainty about their interpretation. The purpose of this study was to devise and illustrate a method to expose the real difference between the ratings in league tables. METHODS: Two values per rating were added to the league tables: the best-case scenario and the worst-case scenario. True performance will lie somewhere between these two values. The method is illustrated usi…	it was possible to show shifts in the rating order of breast cancer screening units and thus expose the uncertainty about the true performance of each screening unit. CONCLUSIONS: The worst-case and best-case scenario ratings demonstrated the uncertainty within the ratings of a league table. League tables should therefore only be used with great caution and after providing the public with suffici…	Broeders M	Verbeek A	Heeten Gd	Holland R	Borm GF.;Age Factors	Aged	Benchmarking	Breast Neoplasms/diagnosis*	Delivery of Health Care	Early Detection of Cancer*	Female	Humans	Mass Screening/methods*	Middle Aged	Models	Econometric	Public Health Administration	Quality Assurance	Health Care	Quality of Health Care	Uncertainty;;;;;;;;;;;;;;
0;Knowledge creation using artificial intelligence: a twin approach to improve breast screening attendance.;Abstract Knowledge management (KM) is rapidly becoming established as a core organizational element within the healthcare industry to assist in the delivery of better patient care. KM is a cyclical process which typically starts with knowledge creation (KC)	progresses to knowledge sharing	knowledge accessibility and eventually results in new KC (in the same or a related domain). KC plays a significant role in KM as it creates the necessary seeds for propagating many more knowledge cycles. This paper addresses the potential of KC in the context of the UK's National Health Service (NHS) breast screening service. KC can be automated to a greater extent by embedding processes within a…	Bali RK	Arochena H	Naguib RN	Wallis M	Wheaton M.;Research Support	Non-U.S. Gov't	Artificial Intelligence*	Breast Neoplasms/epidemiology*	Female	Health Knowledge	Attitudes	Practice	Humans	Knowledge	Mass Screening/methods*	State Medicine	United Kingdom/epidemiology;;;;;;;;;;;;;;
0;Investigation of estrogen receptor (ESR1) for breast cancer from traditional Chinese medicine.;Abstract Recently	an important topic of breast cancer had been published in 2013. In this report	estrogen receptor (ESR1) had defined the relation of hormone-cause breast cancer. The screening of traditional Chinese medicine (TCM) database has found the molecular compounds by simulating molecular docking and molecular dynamics to regulate ESR1. S-Allylmercaptocysteine and 5-hydroxy-L-tryptophan are selected according to the highest docking score than that of other TCM compounds and Raloxifen…	then based on the docking poses	hydrophobic interactions	hydrogen bond and structure variations	this research postulates that S-allylmercaptocysteine may be more appropriate than other compounds for protein-ligand interaction.;Biomed Res Int. 2014.2014:321486. doi: 10.1155/2014/321486. Epub 2014 Jun 26.;Hung TC1	Lee WY2	Chen KB3	Chan YC4	Chen CY5.;Research Support	Non-U.S. Gov't	5-Hydroxytryptophan/chemistry	Binding Sites	Breast Neoplasms/drug therapy*	Computational Biology	Computer Simulation	Crystallography	X-Ray	Cysteine/analogs & derivatives	Cysteine/chemistry	Databases	Factual	Drug Design	Estrogen Receptor alpha/chemistry*	Female	Humans	Ligands	Medicine	Chinese Traditional*	Molecular Docking Simulation	Protein Binding	Protein Conformation	Proteins/chemistry	Estrogen Receptor alpha	Ligands	Proteins	S-allylmercaptocysteine	estrogen receptor alpha	human	5-Hydroxytryptophan	Cysteine;;;;;;;;;;;;;;
0;Interpreting overdiagnosis estimates in population-based mammography screening.;Abstract Estimates of overdiagnosis in mammography screening range from 1% to 54%. This review explains such variations using gradual implementation of mammography screening in the Netherlands as an example. Breast cancer incidence without screening was predicted with a micro-simulation model. Observed breast cancer…	at 11.4% of all predicted cancers in women aged 0-100 years in the absence of screening. At steady-state screening	in 2006	this estimate had decreased to 2.8%. When different estimators were used	the overdiagnosis rate in 2006 ranged from 3.6% (screening age or older) to 9.7% (screening age only). The authors concluded that the estimated overdiagnosis rate in 2006 could vary by a factor of 3.5 when different denominators were used. Calculations based on earlier screening program phases may overestimate overdiagnosis by a factor 4. Sufficient follow-up and agreement regarding the chosen es…	Heijnsdijk EA	van Ravesteyn NT	Fracheboud J	Draisma G	de Koning HJ.;Research Support	N.I.H.	Extramural	Review	Age Factors	Aged	Breast Neoplasms/diagnosis*	Diagnostic Errors/statistics & numerical data*	Female	Humans	Mammography/adverse effects	Mammography/statistics & numerical data*	Mass Screening/adverse effects	Mass Screening/statistics & numerical data*	Middle Aged;;;;;;;;;;;;;;
0;Interhospital differences in cancer survivals in Japan. The Research Group for Population-based Cancer Registration in Japan.;Abstract The present study was an investigation of variations in cancer survival rates among hospitals in Japan	focusing in particular on the number of hospital beds as an institutional characteristic. Using data from 11 population-based cancer registries	the three-year survival rates for stomach cancer (n 1665)	colorectal cancer (n 1090) and lung cancer (n 895) patients diagnosed in 1985 were calculated according to three different hospital categories (100-299	300-499	500+ beds). Cox's proportional hazards model was conducted	with adjustments for sex	age	clinical stage at diagnosis and treatment status	excluding patients who had been detected by screening (asymptomatic cases). The stomach and lung cancer patients treated in small hospitals (100-299 beds) were at a significantly higher risk of death than those treated in large hospitals (500+ beds) (hazard ratio (HR) = 1.36	95% confidence interval (CI) = 1.11-1.65. HR = 1.41	95% CI = 1.13-1.77	respectively). Similar findings were observed among colorectal cancer patients although they were not statistically significant. The findings can provide some information useful for the development of future public health policies aimed at controlling cancer mortality rates in our country.;Jpn J Clin Oncol. 1993 Jun.23(3):191-8.;Tanaka H1	Hiyama T	Hanai A	Fujimoto I.;Adult	Aged	Colorectal Neoplasms/mortality*	Colorectal Neoplasms/pathology	Female	Hospital Bed Capacity	Hospital Mortality*	Humans	Japan/epidemiology	Lung Neoplasms/mortality*	Lung Neoplasms/pathology	Male	Middle Aged	Neoplasm Staging	Proportional Hazards Models	Registries	Regression Analysis	Risk	Stomach Neoplasms/mortality*	Stomach Neoplasms/pathology	Survival Rate;;;;;;;;;;;;;;
0;Integration of architectural and cytologic driven image algorithms for prostate adenocarcinoma identification.;Abstract INTRODUCTION: The advent of digital slides offers new opportunities within the practice of pathology such as the use of image analysis techniques to facilitate computer aided diagnosis (CAD) solutions. Use of CAD holds promise to enable new levels of decision support and allow…	the development and testing of prostate cancer CAD solutions requires a ground truth map of the cancer to enable the generation of receiver operator characteristic (ROC) curves. This requires a pathologist to annotate	or paint	each of the malignant glands in prostate cancer with an image editor software - a time consuming and exhaustive process. Recently	two CAD algorithms have been described: probabilistic pairwise Markov models (PPMM) and spatially-invariant vector quantization (SIVQ). Briefly	SIVQ operates as a highly sensitive and specific pattern matching algorithm	making it optimal for the identification of any epithelial morphology	whereas PPMM operates as a highly sensitive detector of malignant perturbations in glandular lumenal architecture. METHODS: By recapitulating algorithmically how a pathologist reviews prostate tissue sections	we created an algorithmic cascade of PPMM and SIVQ algorithms as previously described by Doyle el al. [1] where PPMM identifies the glands with abnormal lumenal architecture	and this area is then screened by SIVQ to identify the epithelium. RESULTS: The performance of this algorithm cascade was assessed qualitatively (with the use of heatmaps) and quantitatively (with the use of ROC curves) and demonstrates greater performance in the identification of malignant prostatic epithelium. CONCLUSION: This ability to semi-autonomously paint nearly all the malignant epitheli…	such an approach has potential applications as a pre-screening/quality assurance tool.;Anal Cell Pathol (Amst). 2012.35(4):251-65. doi: 10.3233/ACP-2012-0054.;Hipp J1	Monaco J	Kunju LP	Cheng J	Yagi Y	Rodriguez-Canales J	Emmert-Buck MR	Hewitt S	Feldman MD	Tomaszewski JE	Toner M	Tompkins RG	Flotte T	Lucas D	Gilbertson JR	Madabhushi A	Balis U.;Research Support	N.I.H.	Extramural	Research Support	Non-U.S. Gov't	Adenocarcinoma/diagnosis*	Algorithms*	Diagnosis	Computer-Assisted/methods	Humans	Male	Markov Chains	Models	Statistical	Pattern Recognition	Automated/methods	Prostate/pathology*	Prostatic Neoplasms/diagnosis*	ROC Curve	R01CA136535-01/CA/NCI NIH HHS/United States	R03CA143991-01/CA/NCI NIH HHS/United States;;;;;;;;;;;;;;
0;Instrumental variables estimation of exposure effects on a time-to-event endpoint using structural cumulative survival models.;Abstract The use of instrumental variables for estimating the effect of an exposure on an outcome is popular in econometrics	and increasingly so in epidemiology. This increasing popularity may be attributed to the natural occurrence of instrumental variables in observational studies that incorporate elements of randomization	either by design or by nature (e.g.	random inheritance of genes). Instrumental variables estimation of exposure effects is well established for continuous outcomes and to some extent for binary outcomes. It is	however	largely lacking for time-to-event outcomes because of complications due to censoring and survivorship bias. In this article	we make a novel proposal under a class of structural cumulative survival models which parameterize time-varying effects of a point exposure directly on the scale of the survival function. these models are essentially equivalent with a semi-parametric variant of the instrumental variables additive hazards model. We propose a class of recursive instrumental variable estimators for these exposure ef…	and derive their large sample properties along with inferential tools. We examine the performance of the proposed method in simulation studies and illustrate it in a Mendelian randomization study to evaluate the effect of diabetes on mortality using data from the Health and Retirement Study. We further use the proposed method to investigate potential benefit from breast cancer screening on subseq…	Vansteelandt S2	Tchetgen Tchetgen EJ3	Zucker DM4.;Research Support	N.I.H.	Extramural	Research Support	Non-U.S. Gov't	Biometry	Breast Neoplasms/mortality	Diabetes Mellitus/mortality	Female	Humans	Male	Models	Statistical*	Proportional Hazards Models*	R01 AI104459/AI/NIAID NIH HHS/United States	R01 ES020337/ES/NIEHS NIH HHS/United States;;;;;;;;;;;;;;
[truncated: 257 more rows]
[truncated: 161 more columns]
